# Supplementary material for: Functional Genome Analyses Reveal the Molecular Basis of Oil Accumulation in Developing Seeds of Castor Beans
Source: Int J Mol Sci. 2023 Dec 20;25(1):92. doi: 10.3390/ijms25010092 (PMC10778879; doi:10.3390/ijms25010092)
Supplement: Supplementary file 1 [file ijms-25-00092-s001.zip]

Archive with 2 entries (2 files):
- ijms-2759544-supplementary.pdf
- Table S.xlsx
