# Supplementary material for: Functional Genome Analyses Reveal the Molecular Basis of Oil Accumulation in Developing Seeds of Castor Beans
Source: Int J Mol Sci. 2023 Dec 20;25(1):92. doi: 10.3390/ijms25010092 (PMC10778879; doi:10.3390/ijms25010092)
Supplement: Supplementary file 1 [file ijms-25-00092-s001.zip › Table S.xlsx]

## Sheet: Table S1
Table S1 The number of differentially expressed genes (DEGs) between any two development stages of castor bean seed.
Groups	Up-regulated genes	Down-regulated genes	Total genes
S1-vs-S2	1438	1736	3174
S1-vs-S3	1515	6733	8248
S1-vs-S4	1288	8880	10168
S1-vs-S5	1045	12576	13621
S2-vs-S3	1769	6383	8152
S2-vs-S4	1434	8291	9725
S2-vs-S5	1099	12027	13126
S3-vs-S4	538	1862	2400
S3-vs-S5	774	8229	9003
S4-vs-S5	627	3880	4507

## Sheet: Table S2
Table S2 Gene clusters of all expressed DEGs.
Cluster	Gene_id
C 1	Rc05G011368
C 1	Rc09G020040
C 1	Rc04G008540
C 1	Rc07G015266
C 1	Rc06G013905
C 1	Rc02G004214
C 1	Rc01G000346
C 1	Rc06G013339
C 1	Rc05G012071
C 1	Rc09G020578
C 1	Rc05G010484
C 1	Rc07G015049
C 1	Rc09G022010
C 1	Rc03G005679
C 1	Rc03G005107
C 1	Rc02G003122
C 1	Rc06G013864
C 1	Rc07G015048
C 1	Rc03G006442
C 1	Rc04G007280
C 1	Rc10G022788
C 1	Rc10G024384
C 1	Rc04G008671
C 1	Rc10G023960
C 1	Rc05G010851
C 1	Rc06G013355
C 1	Rc05G009667
C 1	Rc04G008868
C 1	Rc10G023734
C 1	Rc05G010273
C 1	Rc08G017494
C 1	Rc07G017140
C 1	Rc07G014939
C 1	Rc02G003969
C 1	Rc03G006756
C 1	Rc05G012414
C 1	Rc01G000610
C 1	Rc03G005605
C 1	Rc10G022129
C 1	Rc06G013556
C 1	Rc07G016280
C 1	Rc06G014608
C 1	Rc10G022779
C 1	Rc05G011168
C 1	Rc03G006775
C 1	Rc07G016170
C 1	Rc10G023564
C 1	Rc02G004508
C 1	Rc06G013366
C 1	Rc05G011392
C 1	Rc10G023923
C 1	Rc05G011483
C 1	Rc09G021595
C 1	Rc08G018449
C 1	Rc06G014265
C 1	Rc10G023735
C 1	Rc03G005999
C 1	Rc09G021353
C 1	Rc10G022962
C 1	Rc04G008140
C 1	Rc02G003757
C 1	Rc06G014406
C 1	Rc05G010591
C 1	Rc02G002938
C 1	RcUnG024618
C 1	Rc01G001985
C 1	Rc02G004720
C 1	Rc05G012236
C 1	Rc09G020381
C 1	Rc08G017731
C 1	Rc09G020779
C 1	Rc02G003205
C 1	Rc05G011273
C 1	Rc10G022152
C 1	Rc09G021993
C 1	Rc06G014192
C 1	Rc07G016744
C 1	Rc07G016517
C 1	Rc10G024052
C 1	Rc07G016858
C 1	Rc01G001059
C 1	Rc09G021052
C 1	Rc01G001016
C 1	Rc03G006476
C 1	Rc06G014191
C 1	Rc03G005703
C 1	Rc03G006431
C 1	Rc01G001748
C 1	Rc09G020521
C 1	Rc10G024220
C 1	Rc05G011134
C 1	Rc09G020976
C 1	Rc05G010488
C 1	Rc05G011167
C 1	Rc07G015792
C 1	Rc05G009920
C 1	Rc06G013828
C 1	Rc09G019835
C 1	Rc09G021603
C 1	Rc10G024229
C 1	Rc01G001381
C 1	Rc08G017938
C 1	Rc08G019552
C 1	Rc05G010870
C 1	Rc02G004852
C 1	Rc03G005120
C 1	Rc02G004014
C 1	Rc04G009255
C 1	Rc01G000828
C 1	Rc10G022583
C 1	Rc05G012249
C 1	Rc02G003621
C 1	Rc10G024508
C 1	Rc04G008549
C 1	Rc09G020819
C 1	Rc01G002507
C 1	Rc05G010738
C 1	Rc06G012882
C 1	Rc06G013619
C 1	Rc10G024026
C 1	Rc01G001821
C 1	Rc05G010810
C 1	Rc03G006240
C 1	Rc05G009414
C 1	Rc02G004994
C 1	Rc01G000299
C 1	Rc04G008759
C 1	Rc10G022486
C 1	Rc03G005164
C 1	Rc01G002342
C 1	Rc09G021844
C 1	Rc08G018171
C 1	Rc09G019870
C 1	Rc03G005285
C 1	Rc07G016838
C 1	Rc07G016723
C 1	Rc01G001222
C 1	Rc09G021961
C 1	Rc01G001135
C 1	Rc10G022683
C 1	Rc06G014667
C 1	Rc02G004293
C 1	Rc05G010576
C 1	Rc02G004787
C 1	Rc07G016554
C 1	Rc10G022621
C 1	Rc05G010739
C 1	Rc01G001041
C 1	Rc06G014516
C 1	Rc10G024200
C 1	Rc07G017254
C 1	Rc01G000889
C 1	Rc07G015154
C 1	Rc05G010069
C 1	Rc04G007489
C 1	Rc05G011419
C 1	Rc03G006726
C 1	Rc03G006413
C 1	Rc10G023478
C 1	Rc09G020035
C 1	Rc05G012283
C 1	Rc03G005513
C 1	Rc05G009549
C 1	Rc07G015410
C 1	Rc09G020653
C 1	Rc02G004442
C 1	Rc09G019851
C 1	Rc10G023788
C 1	Rc04G009187
C 1	Rc07G015338
C 1	Rc07G015409
C 1	Rc01G000550
C 1	Rc05G012073
C 1	Rc08G018654
C 1	Rc04G007843
C 1	Rc05G010882
C 1	Rc08G017501
C 1	Rc06G013751
C 1	Rc07G015408
C 1	Rc05G010231
C 1	Rc09G020992
C 1	Rc02G003326
C 1	Rc07G015517
C 1	Rc06G014763
C 1	Rc10G024334
C 1	Rc04G007480
C 1	Rc01G002171
C 1	Rc01G000730
C 1	Rc05G012681
C 1	Rc03G006951
C 1	Rc09G022017
C 1	Rc01G000795
C 1	Rc04G007733
C 1	Rc02G003677
C 1	Rc01G002690
C 1	Rc04G007462
C 1	Rc05G011364
C 1	Rc05G010688
C 1	Rc06G013326
C 1	Rc07G016909
C 1	Rc08G019422
C 1	Rc09G020156
C 1	Rc01G000442
C 1	Rc07G015384
C 1	Rc02G004218
C 1	Rc02G005036
C 1	Rc03G005778
C 1	Rc09G021832
C 1	Rc05G010208
C 1	Rc08G018277
C 1	Rc01G002353
C 1	Rc07G016905
C 1	Rc10G024511
C 1	Rc01G001444
C 1	Rc07G015761
C 1	Rc05G009317
C 1	Rc01G001410
C 1	Rc09G020336
C 1	Rc10G023189
C 1	Rc04G008390
C 1	Rc07G015035
C 1	Rc06G014284
C 1	Rc06G013007
C 1	Rc01G002682
C 1	Rc01G002714
C 1	Rc02G004294
C 1	Rc05G010807
C 1	Rc04G008516
C 1	Rc09G019987
C 1	Rc10G024188
C 1	Rc04G007501
C 1	Rc04G007198
C 1	Rc06G012802
C 1	Rc05G010856
C 1	Rc10G023060
C 1	Rc05G010612
C 1	Rc01G000220
C 1	Rc05G010684
C 1	Rc06G012943
C 1	Rc10G022147
C 1	Rc10G023831
C 1	Rc05G009390
C 1	Rc09G021704
C 1	Rc07G015220
C 1	Rc01G001591
C 1	Rc07G015971
C 1	Rc09G020488
C 1	Rc09G019832
C 1	Rc06G014590
C 1	Rc07G016635
C 1	Rc09G021165
C 1	Rc01G002881
C 1	Rc05G011224
C 1	Rc04G008561
C 1	Rc02G004519
C 1	Rc06G013567
C 1	Rc09G020122
C 1	Rc07G016049
C 1	Rc09G020274
C 1	Rc09G021481
C 1	Rc06G012961
C 1	Rc07G016192
C 1	Rc04G008275
C 1	Rc01G000785
C 1	Rc06G014028
C 1	Rc06G014034
C 1	Rc07G017376
C 1	Rc04G008068
C 1	Rc07G016763
C 1	Rc10G023866
C 1	Rc05G012033
C 1	Rc10G024089
C 1	Rc03G006403
C 1	Rc05G011571
C 1	Rc03G005956
C 1	Rc02G004467
C 1	Rc06G014906
C 1	Rc10G022338
C 1	Rc01G001441
C 1	Rc09G021665
C 1	Rc04G007628
C 1	Rc04G007215
C 1	Rc08G017438
C 1	Rc10G023708
C 1	Rc07G015496
C 1	Rc05G009760
C 1	Rc02G003782
C 1	Rc06G014890
C 1	Rc08G018146
C 1	Rc07G017209
C 1	Rc09G021806
C 1	Rc02G004969
C 1	Rc10G022434
C 1	Rc05G010041
C 1	Rc05G009349
C 1	Rc05G011471
C 1	Rc08G019259
C 1	Rc05G011596
C 1	Rc10G022447
C 1	Rc05G010691
C 1	Rc03G005543
C 1	Rc01G000558
C 1	Rc10G023873
C 1	Rc01G001559
C 1	Rc09G021166
C 1	Rc05G012053
C 1	Rc02G004117
C 1	Rc04G008435
C 1	Rc10G024340
C 1	Rc09G021244
C 1	Rc10G024579
C 1	Rc06G013202
C 1	Rc09G021719
C 1	Rc05G012351
C 1	Rc06G014699
C 1	Rc10G022668
C 1	Rc09G020638
C 1	Rc01G002289
C 1	Rc05G012432
C 1	Rc01G001176
C 1	Rc06G013773
C 1	Rc08G018598
C 1	Rc04G008933
C 1	Rc09G020851
C 1	Rc05G010338
C 1	Rc09G021582
C 1	Rc02G004735
C 1	Rc02G004635
C 1	Rc10G022521
C 1	Rc08G018607
C 1	Rc05G010004
C 1	Rc05G012759
C 1	Rc09G021260
C 1	Rc06G013277
C 1	Rc06G013165
C 1	Rc07G015660
C 1	Rc03G005249
C 1	Rc04G009165
C 1	Rc02G003893
C 1	Rc10G022565
C 1	Rc01G001890
C 1	Rc10G023552
C 1	Rc09G020254
C 1	Rc09G021305
C 1	Rc07G016684
C 1	Rc01G000749
C 1	Rc02G004016
C 1	Rc05G010762
C 1	Rc10G022908
C 1	Rc10G024092
C 1	Rc03G006285
C 1	Rc04G008907
C 1	Rc09G021586
C 1	Rc08G017469
C 1	Rc01G000538
C 1	Rc07G016832
C 1	Rc05G011653
C 1	Rc04G007218
C 1	Rc05G009393
C 1	Rc03G006446
C 1	Rc02G004024
C 1	Rc05G010604
C 1	Rc05G009451
C 1	Rc05G009714
C 1	Rc05G011006
C 1	Rc09G021579
C 1	Rc04G008167
C 1	Rc10G023385
C 1	Rc05G011536
C 1	Rc01G000969
C 1	Rc05G011150
C 1	Rc08G017930
C 1	Rc07G015556
C 1	Rc03G005932
C 1	Rc07G016688
C 1	Rc06G014026
C 1	Rc09G021618
C 1	Rc05G009770
C 1	Rc06G013574
C 1	Rc08G018132
C 1	Rc02G004490
C 1	Rc03G006265
C 1	Rc04G008406
C 1	Rc01G000110
C 1	Rc08G018526
C 1	Rc06G013000
C 1	Rc05G011745
C 1	Rc02G004045
C 1	Rc01G002591
C 1	Rc07G017160
C 1	Rc07G015507
C 1	Rc09G021446
C 1	Rc08G017941
C 1	Rc10G023406
C 1	Rc08G018790
C 1	Rc04G008341
C 1	Rc01G001615
C 1	Rc10G024350
C 1	Rc06G013011
C 1	Rc01G001461
C 1	Rc02G004394
C 1	Rc01G000479
C 1	Rc02G003974
C 1	Rc09G021031
C 1	Rc04G007203
C 1	Rc04G008062
C 1	Rc08G018167
C 1	Rc03G005381
C 1	Rc09G019873
C 1	Rc05G010345
C 1	Rc04G009122
C 1	Rc04G008392
C 1	Rc04G007343
C 1	Rc03G006046
C 1	Rc05G009388
C 1	Rc05G012782
C 1	Rc05G011135
C 1	Rc04G007911
C 1	Rc03G006031
C 1	Rc08G019544
C 1	Rc03G006880
C 1	Rc04G008119
C 1	Rc01G002410
C 1	Rc05G011473
C 1	Rc05G009976
C 1	Rc04G008145
C 1	Rc02G004922
C 1	Rc05G011608
C 1	Rc04G007115
C 1	Rc02G004395
C 1	Rc10G023072
C 1	Rc04G008018
C 1	Rc10G022281
C 1	Rc09G020036
C 1	Rc04G007381
C 1	Rc01G001521
C 1	Rc04G007202
C 1	Rc04G008310
C 1	Rc01G001329
C 1	Rc03G006230
C 1	Rc03G006411
C 1	Rc06G013825
C 1	Rc10G023409
C 1	Rc02G004678
C 1	Rc05G009304
C 1	Rc09G021786
C 1	Rc10G023840
C 1	Rc03G006213
C 1	Rc06G014672
C 1	Rc02G004856
C 1	Rc09G020747
C 1	Rc10G022806
C 1	Rc05G011300
C 1	Rc09G021066
C 1	Rc08G019491
C 1	Rc02G004099
C 1	Rc09G021606
C 1	Rc10G023549
C 1	Rc07G016616
C 1	Rc05G012298
C 1	Rc07G016412
C 1	Rc05G009978
C 1	Rc02G004864
C 1	Rc02G003941
C 1	Rc05G009464
C 1	Rc05G011987
C 1	Rc02G003485
C 1	Rc04G008920
C 1	Rc09G020230
C 1	Rc05G009463
C 1	Rc04G007108
C 1	Rc09G019848
C 1	Rc05G010104
C 1	Rc06G013391
C 1	Rc08G019361
C 1	Rc07G015126
C 1	Rc05G010607
C 1	Rc01G000651
C 1	Rc04G008712
C 1	Rc01G002533
C 1	Rc10G022619
C 1	Rc01G000552
C 1	Rc07G016530
C 1	Rc05G010744
C 1	Rc10G023640
C 1	Rc09G021780
C 1	Rc04G007681
C 1	Rc06G014308
C 1	Rc05G009396
C 1	Rc02G003670
C 1	Rc04G008203
C 1	Rc04G008734
C 1	Rc10G022605
C 1	Rc05G010317
C 1	Rc02G004263
C 1	Rc07G016839
C 1	Rc10G022713
C 1	Rc09G019686
C 1	Rc02G004340
C 1	Rc05G010428
C 1	Rc08G019405
C 1	Rc09G021281
C 1	Rc02G004926
C 1	Rc07G017355
C 1	Rc05G010123
C 1	Rc10G022819
C 1	Rc09G020867
C 1	Rc01G000200
C 1	Rc04G007192
C 1	Rc03G006750
C 1	Rc05G012401
C 1	Rc05G010386
C 1	Rc05G009616
C 1	Rc04G008149
C 1	Rc03G005140
C 1	Rc06G013804
C 1	Rc04G007199
C 1	Rc02G005012
C 1	Rc06G013841
C 1	Rc04G008004
C 1	Rc01G002534
C 1	Rc06G013511
C 1	Rc05G010478
C 1	Rc01G001254
C 1	Rc08G019300
C 1	Rc01G001021
C 1	Rc05G010223
C 1	Rc04G007887
C 1	Rc02G004880
C 1	Rc05G010166
C 1	Rc01G002132
C 1	Rc03G005782
C 1	Rc07G017135
C 1	Rc07G015555
C 1	Rc05G009756
C 1	Rc08G017539
C 1	Rc10G022739
C 1	Rc01G000176
C 1	Rc07G017039
C 1	Rc03G006135
C 1	Rc04G007882
C 1	Rc10G022845
C 1	Rc08G019248
C 1	Rc04G007951
C 1	Rc08G018961
C 1	Rc08G017853
C 1	Rc08G019322
C 1	Rc03G006565
C 1	Rc09G019905
C 1	Rc05G010862
C 1	Rc05G009450
C 1	Rc09G019791
C 1	Rc10G023230
C 1	Rc05G009683
C 1	Rc04G008019
C 1	Rc05G012666
C 1	Rc09G021473
C 1	Rc10G023302
C 1	Rc05G011800
C 1	Rc05G011338
C 1	Rc04G007219
C 1	Rc06G013986
C 1	Rc01G000962
C 1	Rc02G004655
C 1	Rc09G021583
C 1	Rc02G004335
C 1	Rc06G014757
C 1	Rc07G015053
C 1	Rc08G019265
C 1	Rc02G003878
C 1	Rc07G016607
C 1	Rc09G020390
C 1	Rc04G007758
C 1	Rc10G023548
C 1	Rc05G012645
C 1	Rc09G020540
C 1	Rc01G002257
C 1	Rc02G004781
C 1	Rc01G001527
C 1	Rc08G019487
C 1	Rc01G001324
C 1	Rc05G009800
C 1	Rc09G020412
C 1	Rc05G009762
C 1	Rc05G011779
C 1	Rc07G016347
C 1	Rc07G017357
C 1	Rc06G013852
C 1	Rc09G020752
C 1	Rc05G011252
C 1	Rc10G023541
C 1	Rc10G024265
C 1	Rc06G013276
C 1	Rc04G007999
C 1	Rc01G001119
C 1	Rc09G020194
C 1	Rc05G010545
C 1	Rc06G014693
C 1	Rc04G007560
C 1	Rc05G010257
C 1	Rc04G008524
C 1	Rc09G020136
C 1	Rc04G008554
C 1	Rc10G024228
C 1	Rc07G016511
C 1	Rc02G005013
C 1	Rc06G012984
C 1	Rc06G014472
C 1	Rc09G020810
C 1	Rc07G016712
C 1	Rc04G008262
C 1	Rc03G005226
C 1	Rc05G009471
C 1	Rc02G003037
C 1	Rc04G007434
C 1	Rc09G021356
C 1	Rc02G003898
C 1	Rc06G014716
C 1	Rc07G015308
C 1	Rc01G000337
C 1	Rc05G010971
C 1	Rc05G012659
C 1	Rc07G016588
C 1	Rc05G011723
C 1	Rc09G021114
C 1	Rc08G018320
C 1	Rc05G009359
C 1	Rc02G004603
C 1	Rc07G017093
C 1	Rc01G001293
C 1	Rc04G008137
C 1	Rc02G003928
C 1	Rc07G015177
C 1	Rc08G019293
C 1	Rc03G006469
C 1	Rc05G011562
C 1	Rc10G022365
C 1	Rc04G009124
C 1	Rc08G019210
C 1	Rc05G011328
C 1	Rc09G021827
C 1	Rc08G019088
C 1	Rc04G007517
C 1	Rc03G006723
C 1	Rc06G013525
C 1	Rc09G020034
C 1	Rc04G007627
C 1	Rc05G011781
C 1	Rc01G001489
C 1	Rc02G004804
C 1	Rc03G005724
C 1	Rc01G000313
C 1	Rc03G005569
C 1	Rc03G005440
C 1	Rc01G002740
C 1	Rc06G012933
C 1	Rc03G005559
C 1	Rc10G022599
C 1	Rc03G006393
C 1	Rc05G012125
C 1	Rc05G010752
C 1	Rc05G009823
C 1	Rc09G020626
C 1	Rc04G007321
C 1	Rc01G000446
C 1	Rc09G021010
C 1	Rc04G008199
C 1	Rc08G018128
C 1	Rc10G024399
C 1	Rc01G001108
C 1	Rc02G003959
C 1	Rc05G011568
C 1	Rc06G012953
C 1	Rc02G004101
C 1	Rc07G017030
C 1	Rc08G017857
C 1	Rc01G001038
C 1	Rc09G021726
C 1	Rc07G015888
C 1	Rc02G004089
C 1	Rc02G004831
C 1	Rc02G004004
C 1	Rc03G005192
C 1	Rc05G009353
C 1	Rc07G015381
C 1	Rc09G019658
C 1	Rc01G001177
C 1	Rc04G008367
C 1	Rc08G018569
C 1	Rc05G011247
C 1	Rc05G010128
C 1	Rc01G001299
C 1	Rc10G023344
C 1	Rc07G015566
C 1	Rc10G022654
C 1	Rc02G004193
C 1	Rc05G010803
C 1	Rc04G007354
C 1	Rc02G004445
C 1	Rc04G007303
C 1	Rc10G022760
C 1	Rc07G016932
C 1	Rc10G022170
C 1	Rc01G001275
C 1	Rc06G013858
C 1	Rc07G017119
C 1	Rc01G001045
C 1	Rc09G021277
C 1	Rc05G009807
C 1	Rc01G000846
C 1	Rc10G022271
C 1	Rc03G005835
C 1	Rc04G008480
C 1	Rc05G009704
C 1	Rc05G009970
C 1	Rc02G004337
C 1	Rc04G009005
C 1	Rc09G020385
C 1	Rc08G018420
C 1	Rc06G014653
C 1	Rc09G019767
C 1	Rc05G010265
C 1	Rc03G006731
C 1	Rc04G009007
C 1	Rc01G001063
C 1	Rc08G018955
C 1	Rc08G017650
C 1	Rc08G018406
C 1	Rc07G016099
C 1	Rc05G011868
C 1	Rc02G004215
C 1	Rc06G014674
C 1	Rc06G013560
C 1	Rc01G002820
C 1	Rc05G012290
C 1	Rc05G010834
C 1	Rc06G014832
C 1	Rc03G005401
C 1	Rc09G020152
C 1	Rc09G021859
C 1	Rc05G009517
C 1	Rc01G000719
C 1	Rc05G011940
C 1	Rc05G010879
C 1	Rc09G022042
C 1	Rc04G007071
C 1	Rc02G005023
C 1	Rc08G019020
C 1	Rc05G010981
C 1	Rc05G009340
C 1	Rc07G015419
C 1	Rc08G017503
C 1	Rc08G019288
C 1	Rc05G012197
C 1	Rc07G014929
C 1	Rc02G004688
C 1	Rc10G023044
C 1	Rc05G010334
C 1	Rc07G015331
C 1	Rc07G016668
C 1	Rc09G021698
C 1	Rc10G022083
C 1	Rc09G019913
C 1	Rc05G011852
C 1	Rc10G024541
C 1	Rc03G006280
C 1	Rc08G017416
C 1	Rc05G011591
C 1	Rc01G002125
C 1	Rc10G022142
C 1	Rc04G008506
C 1	Rc02G004674
C 1	Rc09G020749
C 1	Rc05G011308
C 1	Rc01G001268
C 1	Rc03G005646
C 1	Rc08G019132
C 1	Rc02G003529
C 1	Rc10G024547
C 1	Rc05G010320
C 1	Rc02G004281
C 1	Rc10G022277
C 1	Rc06G013990
C 1	Rc06G014268
C 1	Rc10G024141
C 1	Rc04G007231
C 1	Rc08G019067
C 1	Rc09G019823
C 1	Rc02G004726
C 1	Rc07G015224
C 1	Rc07G016105
C 1	Rc10G022105
C 1	Rc02G004669
C 1	Rc08G017624
C 1	Rc04G007807
C 1	Rc04G007291
C 1	Rc03G005647
C 1	Rc05G010778
C 1	Rc03G005689
C 1	Rc10G023343
C 1	Rc06G014079
C 1	Rc07G016481
C 1	Rc10G022099
C 1	Rc05G012592
C 1	Rc01G001482
C 1	Rc04G009095
C 1	Rc05G010977
C 1	Rc03G005885
C 1	Rc04G008945
C 1	Rc01G000164
C 1	Rc07G017201
C 1	Rc04G008383
C 1	Rc04G007710
C 1	Rc04G008558
C 1	Rc03G005644
C 1	Rc08G017972
C 1	Rc05G009728
C 1	Rc08G019043
C 1	Rc10G023806
C 1	Rc05G011476
C 1	Rc05G010878
C 1	Rc10G024475
C 1	Rc09G021623
C 1	Rc01G000876
C 1	Rc06G013300
C 1	Rc10G024012
C 1	Rc07G015306
C 1	Rc02G003490
C 1	Rc07G016303
C 1	Rc08G018780
C 1	Rc02G004268
C 1	Rc09G019682
C 1	Rc04G007278
C 1	Rc10G023015
C 1	Rc05G010467
C 1	Rc06G012849
C 1	Rc08G018639
C 1	Rc10G022217
C 1	Rc07G016054
C 1	Rc01G000395
C 1	Rc07G016514
C 1	Rc09G019872
C 1	Rc09G021502
C 1	Rc09G020970
C 1	Rc08G019517
C 1	Rc04G007842
C 1	Rc08G019496
C 1	Rc03G005567
C 1	Rc09G020030
C 1	Rc05G009644
C 1	Rc05G010978
C 1	Rc07G015292
C 1	Rc08G017546
C 1	Rc05G012704
C 1	Rc05G010252
C 1	Rc01G002698
C 1	Rc05G011421
C 1	Rc05G010445
C 1	Rc04G007454
C 1	Rc09G020590
C 1	Rc10G024431
C 1	Rc02G004826
C 1	Rc03G005828
C 1	Rc01G002333
C 1	Rc05G010034
C 1	Rc01G002007
C 1	Rc09G021445
C 1	Rc01G001409
C 1	Rc02G004802
C 1	Rc02G004285
C 1	Rc02G004483
C 1	Rc07G015199
C 1	Rc05G011790
C 1	Rc10G022674
C 1	Rc05G010493
C 1	Rc01G000287
C 1	Rc04G008218
C 1	Rc05G010999
C 1	Rc01G000160
C 1	Rc05G011111
C 1	Rc01G000587
C 1	Rc10G024545
C 1	Rc10G023180
C 1	Rc02G004260
C 1	Rc02G004093
C 1	Rc01G000706
C 1	Rc01G000264
C 1	Rc01G000280
C 1	Rc02G004177
C 1	Rc02G004046
C 1	Rc01G000437
C 1	Rc01G001965
C 1	Rc08G018848
C 1	Rc10G024546
C 1	Rc06G013701
C 1	Rc09G020462
C 1	Rc10G022411
C 1	Rc01G001103
C 1	Rc06G014498
C 1	Rc03G005764
C 1	Rc04G009221
C 1	Rc06G014631
C 1	Rc05G009336
C 1	Rc09G021762
C 1	Rc09G021544
C 1	Rc10G022263
C 1	Rc05G010108
C 1	Rc08G017601
C 1	Rc03G006112
C 1	Rc05G010203
C 1	Rc01G000311
C 1	Rc03G005202
C 1	Rc01G002699
C 1	Rc05G012426
C 1	Rc10G023391
C 1	Rc04G007960
C 1	Rc07G016271
C 1	Rc01G002371
C 1	Rc01G000632
C 1	Rc01G002557
C 1	Rc09G019914
C 1	Rc10G023416
C 1	Rc09G019626
C 1	Rc05G010487
C 1	Rc02G003825
C 1	Rc09G021075
C 1	Rc07G017034
C 1	Rc03G005262
C 1	Rc08G018861
C 1	Rc05G011156
C 1	Rc05G010895
C 1	Rc06G014321
C 1	Rc05G011112
C 1	Rc10G022882
C 1	Rc09G020832
C 1	Rc05G010295
C 1	Rc05G010202
C 1	Rc05G011953
C 1	Rc07G016444
C 1	Rc05G010090
C 1	Rc08G018802
C 1	Rc08G018866
C 1	Rc09G021630
C 1	Rc07G015269
C 1	Rc02G004130
C 1	Rc01G000161
C 1	Rc03G007018
C 1	Rc05G011958
C 1	Rc10G023665
C 1	Rc09G021761
C 1	Rc07G016380
C 1	Rc04G007546
C 1	Rc09G021705
C 1	Rc05G010503
C 1	Rc03G005699
C 1	Rc05G012179
C 1	Rc09G020557
C 1	Rc06G013628
C 1	Rc04G008917
C 1	Rc09G021697
C 1	Rc02G003696
C 1	Rc02G004592
C 1	Rc04G008639
C 1	Rc01G000472
C 1	Rc02G003667
C 1	Rc05G011453
C 1	Rc07G016801
C 1	Rc09G020357
C 1	Rc09G019982
C 1	Rc01G000127
C 1	Rc08G017788
C 1	Rc05G010374
C 1	Rc03G005600
C 1	Rc02G004907
C 1	Rc03G005784
C 1	Rc01G000637
C 1	Rc09G019798
C 1	Rc02G003571
C 1	Rc06G013803
C 1	Rc01G001543
C 1	Rc05G010526
C 1	Rc09G021542
C 1	Rc08G018031
C 1	Rc04G008368
C 1	Rc05G011777
C 1	Rc07G015291
C 1	Rc03G005757
C 1	Rc01G000273
C 1	Rc06G014596
C 1	Rc07G016800
C 1	Rc02G003654
C 1	Rc03G007057
C 1	Rc05G009429
C 1	Rc04G007087
C 1	Rc05G012669
C 1	Rc08G018096
C 1	Rc02G003455
C 1	Rc07G015005
C 1	Rc05G011186
C 1	Rc09G022035
C 1	Rc09G021617
C 1	Rc03G005864
C 1	Rc09G020448
C 1	Rc03G005721
C 1	Rc10G022838
C 1	Rc09G019826
C 1	Rc04G008919
C 1	Rc09G019756
C 1	Rc04G008844
C 1	Rc05G012315
C 1	Rc10G023550
C 1	Rc03G005623
C 1	Rc05G011387
C 1	Rc05G011350
C 1	Rc09G021951
C 1	Rc05G009951
C 1	Rc05G009722
C 1	Rc07G016852
C 1	Rc05G009994
C 1	Rc07G015039
C 1	Rc04G008105
C 1	Rc09G019985
C 1	Rc03G006362
C 1	Rc02G004248
C 1	Rc03G005305
C 1	Rc10G024081
C 1	Rc01G000782
C 1	Rc04G008398
C 1	Rc05G012014
C 1	Rc05G010796
C 1	Rc02G004633
C 1	Rc05G010802
C 1	Rc10G023293
C 1	Rc08G017830
C 1	Rc08G017897
C 1	Rc05G012376
C 1	Rc01G000253
C 1	Rc07G015211
C 1	Rc05G009569
C 1	Rc04G008309
C 1	Rc01G001239
C 1	Rc10G023244
C 1	Rc05G010640
C 1	Rc06G014091
C 1	Rc05G010375
C 1	Rc10G023030
C 1	Rc05G011699
C 1	Rc07G017237
C 1	Rc05G011208
C 1	Rc04G008142
C 1	Rc05G011515
C 1	Rc06G014800
C 1	Rc05G010875
C 1	Rc02G004638
C 1	Rc07G015379
C 1	Rc08G017845
C 1	Rc02G004547
C 1	Rc06G012903
C 1	Rc03G005656
C 1	Rc05G012124
C 1	Rc07G015344
C 1	Rc07G016696
C 1	Rc05G010099
C 1	Rc04G007969
C 1	Rc03G006426
C 1	Rc07G016770
C 1	Rc01G001555
C 1	Rc02G003442
C 1	Rc03G006139
C 1	Rc04G007702
C 1	Rc05G009654
C 1	Rc07G015010
C 1	Rc02G003735
C 1	Rc10G024540
C 1	Rc07G017350
C 1	Rc10G024418
C 1	Rc06G013955
C 1	Rc10G022650
C 1	Rc04G008274
C 1	Rc09G021793
C 1	Rc04G007279
C 1	Rc04G007547
C 1	Rc09G019959
C 1	Rc01G000073
C 1	Rc05G009965
C 1	Rc09G020001
C 1	Rc07G017061
C 1	Rc07G015108
C 1	Rc04G007467
C 1	Rc05G011302
C 1	Rc02G004382
C 1	Rc08G018863
C 1	Rc04G008569
C 1	Rc07G017193
C 1	Rc04G008355
C 1	Rc09G019663
C 1	Rc01G001536
C 1	Rc02G004323
C 1	Rc04G007526
C 1	Rc08G018255
C 1	Rc05G010608
C 1	Rc05G012012
C 1	Rc07G014954
C 1	Rc10G022703
C 1	Rc06G013596
C 1	Rc04G007931
C 1	Rc07G014953
C 1	Rc09G020446
C 1	Rc04G008460
C 1	Rc01G000126
C 1	Rc04G007747
C 1	Rc04G008413
C 1	Rc05G009860
C 1	Rc05G011227
C 1	Rc08G017496
C 1	Rc07G016867
C 1	Rc02G004141
C 1	Rc03G006111
C 1	Rc07G017174
C 1	Rc05G010677
C 1	Rc10G024205
C 1	Rc05G009665
C 1	Rc08G019447
C 1	Rc06G013284
C 1	Rc07G014955
C 1	Rc09G019809
C 1	Rc04G007598
C 1	Rc05G010453
C 1	Rc08G019063
C 1	Rc03G005132
C 1	Rc05G010953
C 1	Rc01G001390
C 1	Rc01G000333
C 1	Rc08G018197
C 1	Rc07G017041
C 1	Rc09G020937
C 1	Rc02G005061
C 1	Rc07G015319
C 1	Rc01G000201
C 1	Rc01G000689
C 1	Rc01G000230
C 1	Rc09G019664
C 1	Rc09G020093
C 1	Rc05G010316
C 1	RcUnG024723
C 1	Rc05G009896
C 1	Rc06G013577
C 1	Rc01G000802
C 1	Rc01G002518
C 1	Rc09G020384
C 1	Rc07G016891
C 1	Rc02G003634
C 1	Rc01G000636
C 1	Rc10G023709
C 1	Rc04G007561
C 1	Rc09G020225
C 1	Rc04G007793
C 1	Rc05G010690
C 1	Rc10G023540
C 1	Rc05G011533
C 1	Rc07G016735
C 1	Rc05G011003
C 1	Rc01G002743
C 1	Rc07G017211
C 1	Rc10G022630
C 1	Rc06G013767
C 1	Rc03G005861
C 1	Rc03G005581
C 1	Rc05G012762
C 1	Rc01G002011
C 1	Rc02G004541
C 1	Rc04G007848
C 1	Rc03G006768
C 1	Rc10G022275
C 1	Rc03G005387
C 1	Rc03G007046
C 1	Rc10G023639
C 1	Rc07G016516
C 1	Rc04G008539
C 1	Rc07G017171
C 1	Rc08G018176
C 1	Rc02G004913
C 1	Rc04G007991
C 1	Rc10G023732
C 1	Rc04G007797
C 1	Rc01G000786
C 1	Rc05G011758
C 1	Rc04G007640
C 1	Rc07G016275
C 1	Rc05G009547
C 1	Rc01G001413
C 1	Rc04G008482
C 1	Rc09G020990
C 1	Rc04G008405
C 1	Rc06G013325
C 1	Rc05G012013
C 1	Rc07G015289
C 1	Rc05G011360
C 1	Rc07G014936
C 1	Rc06G013306
C 1	Rc02G004443
C 1	Rc04G008570
C 1	Rc02G003258
C 1	Rc08G017595
C 1	Rc03G005563
C 1	Rc01G001418
C 1	Rc05G012676
C 1	Rc04G007503
C 1	Rc03G006806
C 1	Rc05G010023
C 1	Rc01G001864
C 1	Rc08G017451
C 1	Rc05G010555
C 1	Rc06G014297
C 1	Rc03G005261
C 1	Rc01G000773
C 1	Rc09G021432
C 1	Rc05G009291
C 1	Rc03G005322
C 1	Rc05G012056
C 1	Rc05G009795
C 1	Rc09G021369
C 1	Rc01G000951
C 1	Rc10G023561
C 1	Rc10G023650
C 1	Rc07G015321
C 1	Rc10G022212
C 1	Rc09G020511
C 1	Rc03G006264
C 1	Rc10G023556
C 1	Rc04G008121
C 1	Rc10G023574
C 1	Rc05G010083
C 1	Rc03G006108
C 1	Rc01G000626
C 1	Rc06G013431
C 1	Rc03G005943
C 1	Rc09G020352
C 1	Rc04G008926
C 1	Rc01G001726
C 1	Rc01G001207
C 1	Rc09G019779
C 1	Rc08G019313
C 1	Rc10G023758
C 1	Rc04G007742
C 1	Rc03G005291
C 1	Rc05G011557
C 1	Rc09G021857
C 1	Rc09G021429
C 1	Rc09G021562
C 1	Rc10G023430
C 1	Rc03G005463
C 1	Rc09G019609
C 1	Rc06G013098
C 1	Rc05G011015
C 1	Rc04G008323
C 1	Rc09G020422
C 1	Rc07G015429
C 1	Rc04G007562
C 1	Rc05G009593
C 1	Rc07G015854
C 1	Rc05G012063
C 1	Rc07G017091
C 1	Rc05G009420
C 1	Rc08G017800
C 1	Rc06G014871
C 1	Rc02G003729
C 1	Rc08G018774
C 1	Rc10G022396
C 1	Rc09G020500
C 1	Rc09G021450
C 1	Rc09G021167
C 1	Rc05G009381
C 1	Rc02G004379
C 1	Rc05G011941
C 1	Rc06G013230
C 1	Rc09G021863
C 1	Rc02G003084
C 1	Rc06G013979
C 1	Rc07G016287
C 1	Rc09G020004
C 1	Rc07G015056
C 1	Rc02G003484
C 1	Rc01G001001
C 1	Rc07G016797
C 1	Rc05G011757
C 1	Rc02G003997
C 1	Rc09G021078
C 1	Rc03G006228
C 1	Rc01G000486
C 1	Rc09G021627
C 1	Rc07G014942
C 1	Rc04G009017
C 1	Rc01G000536
C 1	Rc04G007435
C 1	Rc08G019028
C 1	Rc03G005737
C 1	Rc07G017029
C 1	Rc02G004664
C 1	Rc03G005302
C 1	Rc09G019902
C 1	Rc04G008234
C 1	Rc07G015173
C 1	Rc05G010427
C 1	Rc03G005987
C 1	Rc10G024528
C 1	Rc09G021518
C 1	Rc01G001487
C 1	Rc10G023701
C 1	Rc03G006655
C 1	Rc04G008139
C 1	Rc03G005715
C 1	Rc08G017565
C 1	Rc03G005214
C 1	Rc05G012010
C 1	Rc09G020258
C 1	Rc04G007265
C 1	Rc10G022426
C 1	Rc03G005674
C 1	Rc09G020624
C 1	Rc09G021807
C 1	Rc09G021652
C 1	Rc02G004741
C 1	Rc10G023370
C 1	Rc05G010329
C 1	Rc01G002504
C 1	Rc04G007338
C 1	Rc01G001416
C 1	Rc05G011761
C 1	Rc01G002301
C 1	Rc09G021094
C 1	Rc08G019058
C 1	Rc07G017161
C 1	Rc02G004848
C 1	Rc03G006624
C 1	Rc02G005024
C 1	Rc04G007555
C 1	Rc01G001060
C 1	Rc07G015348
C 1	Rc04G007525
C 1	Rc09G020432
C 1	Rc05G010349
C 1	Rc05G011850
C 1	Rc02G003644
C 1	Rc10G022693
C 1	Rc07G015907
C 1	Rc03G005842
C 1	Rc03G005602
C 1	Rc08G018057
C 1	Rc09G020847
C 1	Rc02G004931
C 1	Rc10G023493
C 1	Rc04G007077
C 1	Rc09G019743
C 1	Rc05G010763
C 1	Rc05G010755
C 1	Rc05G012678
C 1	Rc05G011516
C 1	Rc04G007442
C 1	Rc06G013688
C 1	Rc07G015117
C 1	Rc03G005788
C 1	Rc03G005901
C 1	Rc05G012419
C 1	Rc03G006520
C 1	Rc06G014826
C 1	Rc03G006297
C 1	Rc03G006020
C 1	Rc10G024493
C 1	Rc07G017152
C 1	Rc03G006596
C 1	Rc10G023779
C 1	Rc04G007298
C 1	Rc04G008580
C 1	Rc06G013977
C 1	Rc08G018225
C 1	Rc05G010443
C 1	Rc05G010996
C 1	Rc10G022615
C 1	Rc04G008246
C 1	Rc10G022412
C 1	Rc09G020396
C 1	Rc08G018169
C 1	Rc08G017518
C 1	Rc03G005812
C 1	Rc01G000231
C 1	Rc02G003884
C 1	Rc01G000691
C 1	Rc05G012536
C 1	Rc04G008637
C 1	Rc01G000297
C 1	Rc10G023910
C 1	Rc01G002057
C 1	Rc07G016794
C 1	Rc03G005549
C 1	Rc06G014092
C 1	Rc02G004232
C 1	Rc02G004371
C 1	Rc01G000251
C 1	Rc10G024282
C 1	Rc03G005448
C 1	Rc06G013132
C 1	Rc07G016429
C 1	Rc05G011595
C 1	Rc09G022024
C 1	Rc05G010580
C 1	Rc06G013452
C 1	Rc01G000753
C 1	Rc03G005930
C 1	Rc03G006349
C 1	Rc04G008617
C 1	Rc02G003559
C 1	Rc01G000694
C 1	RcUnG024724
C 1	Rc03G005228
C 1	Rc01G001088
C 1	Rc01G002675
C 1	Rc07G015862
C 1	Rc09G020520
C 1	Rc04G008211
C 1	Rc02G003523
C 1	Rc01G000418
C 1	Rc08G019530
C 1	Rc01G000815
C 1	Rc04G008929
C 1	Rc04G008063
C 1	Rc10G023143
C 1	Rc07G015872
C 1	Rc10G023764
C 1	Rc05G009357
C 1	Rc05G010368
C 1	Rc10G022902
C 1	Rc06G014675
C 1	Rc01G002641
C 1	Rc08G019111
C 1	Rc04G007905
C 1	Rc07G017031
C 1	Rc02G004829
C 1	Rc10G023295
C 1	Rc05G009713
C 1	Rc05G010914
C 1	Rc03G006081
C 1	Rc10G022093
C 1	Rc06G013900
C 1	Rc06G013347
C 1	Rc03G005185
C 1	Rc07G015585
C 1	Rc05G012117
C 1	Rc05G011878
C 1	Rc05G012335
C 1	Rc02G003680
C 1	Rc03G005207
C 1	Rc05G010805
C 1	Rc09G020579
C 1	Rc05G011212
C 1	Rc03G005558
C 1	Rc03G005386
C 1	Rc04G007388
C 1	Rc06G014700
C 1	Rc06G013270
C 1	Rc05G010073
C 1	Rc01G000068
C 1	Rc05G012512
C 1	Rc05G009496
C 1	Rc07G015931
C 1	Rc09G021994
C 1	Rc03G006686
C 1	Rc02G004755
C 1	Rc05G010629
C 1	Rc10G022135
C 1	Rc01G000088
C 1	Rc03G006339
C 1	Rc04G007232
C 1	Rc02G004132
C 1	Rc05G011895
C 1	Rc08G019190
C 1	Rc07G015431
C 1	Rc02G005033
C 1	Rc05G009829
C 1	Rc01G000585
C 1	Rc09G020887
C 1	Rc09G019876
C 1	Rc07G017202
C 1	Rc10G022661
C 1	Rc02G003178
C 1	Rc03G005414
C 1	Rc04G008418
C 1	Rc08G019330
C 1	Rc03G005339
C 1	Rc03G006114
C 1	Rc01G000737
C 1	Rc06G014593
C 1	Rc05G011481
C 1	Rc10G024136
C 1	Rc10G022994
C 1	Rc04G007698
C 1	Rc01G000025
C 1	Rc01G000570
C 1	Rc07G017036
C 1	Rc04G007732
C 1	Rc06G013084
C 1	Rc09G021614
C 1	Rc10G022641
C 1	Rc09G020609
C 1	Rc10G024400
C 1	Rc04G007746
C 1	Rc01G002420
C 1	Rc06G013272
C 1	Rc05G009857
C 1	Rc05G011064
C 1	Rc06G013333
C 1	Rc06G012866
C 1	Rc08G019393
C 1	Rc02G003657
C 1	Rc07G017385
C 1	Rc10G022687
C 1	Rc09G021255
C 1	Rc03G005515
C 1	Rc10G024429
C 1	Rc10G022062
C 1	Rc09G020031
C 1	Rc08G018724
C 1	Rc07G017111
C 1	Rc03G005742
C 1	Rc05G009855
C 1	Rc09G021733
C 1	Rc09G020282
C 1	Rc07G015046
C 1	RcUnG024728
C 1	Rc06G013293
C 1	Rc06G013561
C 1	Rc01G002783
C 1	Rc06G012867
C 1	Rc10G023752
C 1	Rc01G000352
C 1	Rc06G013510
C 1	Rc05G011532
C 1	Rc08G017558
C 1	Rc01G002637
C 1	Rc05G010005
C 1	Rc06G013730
C 1	Rc10G024195
C 1	Rc08G017461
C 1	Rc10G022310
C 1	Rc06G013960
C 1	Rc07G015169
C 1	Rc04G009251
C 1	Rc10G022815
C 1	Rc04G008251
C 1	Rc07G016527
C 1	Rc05G011659
C 1	Rc04G009201
C 1	Rc05G009351
C 1	Rc07G015998
C 1	Rc08G018981
C 1	Rc09G020143
C 1	Rc05G011317
C 1	Rc01G002009
C 1	Rc08G017567
C 1	Rc04G007382
C 1	Rc10G022139
C 1	Rc09G021129
C 1	Rc09G021774
C 1	Rc03G006138
C 1	Rc02G004658
C 1	Rc02G004902
C 1	Rc02G003789
C 1	Rc02G004824
C 1	Rc02G004401
C 1	Rc10G023770
C 1	Rc05G009711
C 1	Rc05G009974
C 1	Rc02G004997
C 1	Rc05G012309
C 1	Rc09G020162
C 1	Rc02G004185
C 1	Rc07G016476
C 1	Rc04G008993
C 1	Rc05G010687
C 1	Rc05G010750
C 1	Rc01G000679
C 1	Rc03G006832
C 1	Rc01G000627
C 1	Rc03G005712
C 1	Rc05G012614
C 1	Rc06G013338
C 1	Rc08G019048
C 1	Rc05G010105
C 1	Rc10G022839
C 1	Rc05G010000
C 1	Rc03G006150
C 1	Rc09G020756
C 1	Rc02G003833
C 1	Rc09G021656
C 1	Rc03G006163
C 1	Rc01G001733
C 1	Rc05G009382
C 1	Rc02G003597
C 1	Rc06G013475
C 1	Rc05G009473
C 1	Rc01G000498
C 1	Rc09G019720
C 1	Rc04G008039
C 1	Rc05G010232
C 1	Rc07G017390
C 1	Rc04G009215
C 1	Rc05G009916
C 1	Rc02G004400
C 1	Rc10G023869
C 1	Rc08G017855
C 1	Rc09G021205
C 1	Rc06G013579
C 1	Rc03G005857
C 1	Rc01G000692
C 1	Rc04G007246
C 1	Rc06G013314
C 1	Rc02G003676
C 1	Rc10G023892
C 1	Rc02G003190
C 1	Rc05G011286
C 1	Rc02G004780
C 1	Rc05G011215
C 1	Rc01G000533
C 1	Rc05G010131
C 1	Rc10G022695
C 1	Rc02G004797
C 1	Rc05G009856
C 1	Rc05G009603
C 1	Rc05G012760
C 1	Rc07G015981
C 1	Rc04G007132
C 1	Rc09G021607
C 1	Rc07G017238
C 1	Rc05G011402
C 1	Rc08G018891
C 1	Rc03G006246
C 1	Rc04G007529
C 1	Rc08G018662
C 1	Rc02G005055
C 1	Rc02G004417
C 1	Rc05G011861
C 1	Rc01G002753
C 1	Rc01G001704
C 1	Rc08G017796
C 1	Rc01G001668
C 1	Rc03G005252
C 1	Rc06G012905
C 1	Rc10G023557
C 1	Rc10G023738
C 1	Rc02G004349
C 1	Rc02G004811
C 1	Rc03G005806
C 1	Rc09G020133
C 1	Rc09G021275
C 1	Rc03G007006
C 1	Rc03G006156
C 1	Rc04G009220
C 1	Rc03G006425
C 1	Rc10G023870
C 1	Rc07G015602
C 1	Rc10G024396
C 1	Rc06G012807
C 1	Rc08G018542
C 1	Rc05G010717
C 1	Rc01G000341
C 1	Rc09G020677
C 1	Rc07G016039
C 1	Rc01G000416
C 1	Rc02G004942
C 1	Rc10G023534
C 1	Rc10G024466
C 1	Rc04G009171
C 1	Rc07G015267
C 1	Rc07G015324
C 1	Rc02G003711
C 1	Rc03G006219
C 1	Rc10G023843
C 1	Rc10G024044
C 1	Rc08G017442
C 1	Rc10G022855
C 1	Rc01G001481
C 1	Rc03G005654
C 1	Rc02G004484
C 1	Rc10G023768
C 1	Rc04G008827
C 1	Rc08G018298
C 1	Rc09G020157
C 1	Rc06G014780
C 1	Rc01G002782
C 1	Rc02G002939
C 1	Rc04G008560
C 1	Rc07G016976
C 1	Rc07G016115
C 1	Rc09G020934
C 1	Rc08G019239
C 1	Rc04G007585
C 1	Rc05G011396
C 1	Rc06G013358
C 1	Rc09G021145
C 1	Rc02G004114
C 1	Rc09G019770
C 1	Rc05G010492
C 1	Rc04G007147
C 1	Rc03G005101
C 1	Rc05G011182
C 1	Rc10G022608
C 1	Rc07G016844
C 1	Rc07G017324
C 1	Rc06G013032
C 1	Rc04G008802
C 1	Rc03G006097
C 1	Rc02G004533
C 1	Rc08G017485
C 1	Rc08G017715
C 1	Rc03G006023
C 1	Rc07G017277
C 1	Rc03G006890
C 1	Rc03G005732
C 1	Rc04G008397
C 1	Rc05G012456
C 1	Rc10G024061
C 1	Rc03G006486
C 1	Rc04G008943
C 1	Rc05G011927
C 1	Rc05G009709
C 1	Rc02G005034
C 1	Rc02G004496
C 1	Rc09G020383
C 1	Rc06G014567
C 1	Rc01G001507
C 1	Rc07G015277
C 1	Rc05G011890
C 1	Rc10G023032
C 1	Rc10G023073
C 1	Rc06G014577
C 1	Rc05G010298
C 1	Rc01G001229
C 1	Rc07G016960
C 1	Rc02G004685
C 1	Rc05G011621
C 1	Rc07G015100
C 1	Rc01G001469
C 1	Rc03G006856
C 1	Rc02G003754
C 1	Rc05G010053
C 1	Rc02G004257
C 1	Rc02G004123
C 1	Rc02G004659
C 1	Rc02G005065
C 1	Rc07G016748
C 1	Rc09G020180
C 1	Rc06G014603
C 1	Rc08G019483
C 1	Rc05G010632
C 1	Rc04G007808
C 1	Rc09G021944
C 1	Rc10G022397
C 1	Rc02G004076
C 1	Rc04G009123
C 1	Rc02G004585
C 1	Rc10G022288
C 1	Rc01G000433
C 1	Rc05G010032
C 1	Rc04G008031
C 1	Rc04G008051
C 1	Rc06G013657
C 1	Rc03G005079
C 1	Rc07G015840
C 1	Rc06G014644
C 1	Rc04G007375
C 1	Rc01G000947
C 1	Rc07G016064
C 1	Rc04G007078
C 1	Rc10G023712
C 1	Rc10G022657
C 1	Rc05G011666
C 1	Rc01G001964
C 1	Rc06G014685
C 1	Rc10G024290
C 1	Rc02G005062
C 1	Rc07G015984
C 1	Rc08G018965
C 1	Rc08G018206
C 1	Rc10G022476
C 1	Rc04G008597
C 1	Rc10G024097
C 1	Rc02G003595
C 1	Rc02G003510
C 1	Rc01G001065
C 1	Rc01G000619
C 1	RcUnG024909
C 1	Rc04G008900
C 1	Rc07G016560
C 1	Rc09G021831
C 1	Rc07G016394
C 1	Rc10G024011
C 1	Rc02G003823
C 1	Rc04G008423
C 1	Rc06G012941
C 1	Rc03G005727
C 1	Rc07G016714
C 1	Rc07G017285
C 1	Rc05G012057
C 1	Rc03G006433
C 1	Rc06G014811
C 1	Rc07G015533
C 1	Rc08G018104
C 1	Rc06G013729
C 1	Rc04G008159
C 1	Rc05G010916
C 1	Rc04G007368
C 1	Rc02G004319
C 1	Rc01G000793
C 1	Rc10G023982
C 1	Rc03G006428
C 1	Rc02G004059
C 1	Rc03G006299
C 1	RcUnG025346
C 1	Rc03G006065
C 1	Rc09G019644
C 1	Rc05G010077
C 1	Rc02G003602
C 1	Rc07G015227
C 1	Rc09G020974
C 1	Rc01G001589
C 1	Rc01G000452
C 1	Rc05G009288
C 1	Rc09G020588
C 1	Rc01G001535
C 1	Rc04G008049
C 1	Rc08G019110
C 1	Rc03G005779
C 1	Rc08G017760
C 1	Rc05G009462
C 1	Rc02G003500
C 1	Rc03G005177
C 1	Rc01G000839
C 1	Rc02G004770
C 1	Rc09G019679
C 1	Rc07G016899
C 1	Rc03G005456
C 1	Rc05G011456
C 1	Rc01G000528
C 1	Rc01G001308
C 1	Rc01G000991
C 1	Rc07G015376
C 1	Rc09G020965
C 1	Rc07G014956
C 1	Rc02G003781
C 1	Rc08G017441
C 1	Rc03G006153
C 1	Rc05G011342
C 1	Rc05G009301
C 1	Rc08G017716
C 1	Rc01G001125
C 1	Rc06G014564
C 1	Rc05G009826
C 1	Rc03G005638
C 1	Rc07G016632
C 1	Rc01G001791
C 1	Rc03G005360
C 1	Rc10G024487
C 1	Rc01G000091
C 1	Rc09G020602
C 1	Rc06G013654
C 1	Rc01G001565
C 1	Rc03G006862
C 1	Rc04G008605
C 1	Rc03G005121
C 1	Rc09G021745
C 1	Rc09G020080
C 1	Rc09G019660
C 1	Rc07G017323
C 1	Rc10G023103
C 1	Rc07G016231
C 1	Rc10G024054
C 1	Rc05G012245
C 1	Rc05G012072
C 1	Rc07G015688
C 1	Rc09G021028
C 1	Rc10G024293
C 1	Rc05G011806
C 1	Rc10G022533
C 1	Rc02G003922
C 1	Rc05G012093
C 1	Rc05G012430
C 1	Rc10G023438
C 1	Rc05G012780
C 1	Rc05G009567
C 1	Rc06G013046
C 1	Rc10G022198
C 1	Rc05G012677
C 1	Rc03G006206
C 1	Rc08G018856
C 1	Rc06G013069
C 1	Rc02G004279
C 1	Rc04G008029
C 1	Rc08G019256
C 1	Rc01G002826
C 1	Rc07G015506
C 1	Rc06G014733
C 1	Rc06G013341
C 1	Rc07G015201
C 1	Rc08G017947
C 1	Rc10G022068
C 1	Rc07G017360
C 1	Rc10G024151
C 1	Rc10G023579
C 1	Rc07G015501
C 1	Rc09G020478
C 1	Rc07G015073
C 1	Rc05G011524
C 1	Rc08G018714
C 1	Rc02G003402
C 1	Rc03G006257
C 1	Rc04G008833
C 1	Rc09G019738
C 1	Rc10G024317
C 1	Rc10G023685
C 1	Rc05G010307
C 1	Rc05G012769
C 1	Rc07G016169
C 1	Rc03G005916
C 1	Rc01G000178
C 1	Rc03G006689
C 1	Rc01G001292
C 1	Rc09G019817
C 1	Rc08G017463
C 1	Rc01G002173
C 1	Rc06G013138
C 1	Rc03G005505
C 1	Rc03G006313
C 1	Rc09G021982
C 1	Rc08G019528
C 1	Rc10G024464
C 1	Rc05G010959
C 1	Rc01G001232
C 1	Rc02G003649
C 1	Rc06G013397
C 1	Rc10G023445
C 1	Rc01G002302
C 1	Rc10G022376
C 1	Rc01G000155
C 1	Rc01G000808
C 1	Rc01G000794
C 1	Rc09G021766
C 1	Rc02G004419
C 1	Rc04G008432
C 1	Rc02G004885
C 1	Rc06G012861
C 1	Rc06G012909
C 1	Rc03G006782
C 1	Rc01G000681
C 1	Rc06G014801
C 1	Rc01G000919
C 1	Rc08G017929
C 1	Rc07G015557
C 1	Rc08G018959
C 1	Rc02G004234
C 1	Rc01G002458
C 1	Rc02G004516
C 1	Rc05G010842
C 1	Rc01G002028
C 1	Rc06G012817
C 1	Rc01G001425
C 1	Rc02G004149
C 1	Rc07G015011
C 1	Rc06G012896
C 1	Rc07G016734
C 1	Rc04G008625
C 1	Rc09G021413
C 1	Rc09G021779
C 1	Rc03G005116
C 1	Rc05G011090
C 1	Rc04G008704
C 1	Rc04G007150
C 1	Rc01G000978
C 1	Rc07G015558
C 1	Rc07G016634
C 1	Rc02G003871
C 1	Rc03G005327
C 1	Rc03G005539
C 1	Rc08G018151
C 1	Rc05G010939
C 1	Rc09G020549
C 1	Rc02G004437
C 1	Rc02G002911
C 1	Rc10G024207
C 1	Rc02G004543
C 1	Rc04G008630
C 1	Rc03G006019
C 1	Rc03G005160
C 1	Rc08G018579
C 1	Rc03G005719
C 1	Rc09G019732
C 1	Rc06G013727
C 1	Rc06G013982
C 1	Rc06G013800
[truncated: 11,196 more rows]

## Sheet: Table S3 
Table S3 The oil related genes differentially expressed stages in developing castor seed
Pathway	Gene_name	mRNA_id	Gene_id	S1-vs-S2	S1-vs-S3	S1-vs-S4	S1-vs-S5	S2-vs-S3	S2-vs-S4	S2-vs-S5	S3-vs-S4	S3-vs-S5	S4-vs-S5
Sugars transportation	RcSUT1	Rc02T003776	Rc02G003776		√			√	√			√	√
	RcSUT2	Rc01T000649	Rc01G000649				√		√	√
	RcSUT3	Rc02T004405	Rc02G004405			√	√		√	√		√
Glycolysis pathway	RcCINV1	Rc02T003731	Rc02G003731		√	√	√	√	√	√
	RcCINV2	Rc06T012864	Rc06G012864				√
	RcCWINV	Rc07T016574	Rc07G016574		√	√	√	√	√	√		√
	RcSUS1	Rc03T005634	Rc03G005634				√		√	√		√	√
	RcSUS3	Rc01T001147	Rc01G001147		√	√	√	√	√	√		√
	RcSUS2	Rc06T012979	Rc06G012979		√	√	√	√	√	√
	RcSUS5	Rc05T012176	Rc05G012176	√	√	√	√	√	√	√	√		√
	RcSUS4	Rc04T008513	Rc04G008513		√	√	√	√	√	√
	RcHXK1	Rc03T005857	Rc03G005857			√
	RcHXK2	Rc07T016671	Rc07G016671			√	√		√	√		√
	RcHXK3	Rc02T004867	Rc02G004867
	RcPGM1	Rc05T010949	Rc05G010949				√	√	√	√		√
	RcPGM2	Rc04T007507	Rc04G007507				√			√		√	√
	RcPGM3	Rc05T010933	Rc05G010933
	RcPGIp	Rc02T004331	Rc02G004331				√			√		√	√
	RcPGIc	Rc02T004714	Rc02G004714			√	√		√	√		√
	RcFRK3	Rc05T012332	Rc05G012332		√			√				√
	RcFRK4	Rc01T000212	Rc01G000212
	RcFRK1	Rc04T007504	Rc04G007504				√			√		√
	RcFRK2	Rc07T015499	Rc07G015499		√					√		√	√
	RcFRK5	Rc09T020171	Rc09G020171			√	√		√	√	√	√
	RcFRK6	Rc01T000817	Rc01G000817			√	√			√		√
	RcFRK8	Rc10T023515	Rc10G023515			√	√		√	√		√
	RcFRK7	Rc01T000494	Rc01G000494	√		√	√	√	√	√	√	√
	RcPFK5	Rc09T021398	Rc09G021398		√					√		√	√
	RcPFK7	Rc03T005823	Rc03G005823		√	√	√	√	√	√	√	√	√
	RcPFK4	Rc04T007626	Rc04G007626
	RcFBA1	Rc07T017269	Rc07G017269		√	√	√	√	√	√		√	√
	RcFBA2	Rc10T022299	Rc10G022299				√			√		√	√
	RcFBA3	Rc07T016230	Rc07G016230
	RcTPI	Rc08T019232	Rc08G019232		√	√	√	√	√	√		√
	RcGPDH1	Rc10T022756	Rc10G022756		√			√				√	√
	RcGPDH2	Rc05T011265	Rc05G011265		√	√	√	√	√	√		√
	RcGPDH3	Rc07T017375	Rc07G017375
	RcGAPB	Rc02T005013	Rc02G005013	√	√	√	√	√	√	√		√
	RcGAPA	Rc07T017091	Rc07G017091	√	√	√	√	√	√	√
	RcGAPC3	Rc05T010424	Rc05G010424		√	√		√	√			√	√
	RcGAPC1	Rc04T007815	Rc04G007815							√		√
	RcGAPC2	Rc04T007818	Rc04G007818		√	√	√	√	√	√		√	√
	RcGAPCp1	Rc04T007104	Rc04G007104		√							√	√
	RcPGK1p	Rc07T015137	Rc07G015137		√	√	√	√	√	√
	RcPGKn	Rc10T022173	Rc10G022173
	RcPGK2p	Rc04T007123	Rc04G007123				√			√		√	√
	RcPGK3c	Rc10T024003	Rc10G024003									√
	RcPGAM1	Rc10T024275	Rc10G024275		√	√	√	√	√	√		√	√
	RcPGAM2	Rc02T004389	Rc02G004389		√	√	√	√	√	√		√	√
	RcPGAM3	Rc08T017723	Rc08G017723		√	√	√	√	√	√		√
	RcPGAM4	Rc08T019286	Rc08G019286		√	√	√	√	√	√		√	√
	RcPGAM5	Rc05T010200	Rc05G010200	√	√	√	√
	RcPGAM6	Rc09T021734	Rc09G021734				√			√
	RcENO1	Rc01T000455	Rc01G000455		√	√	√	√	√	√
	RcENO3	Rc04T007540	Rc04G007540				√			√		√	√
	RcENO4	Rc01T002795	Rc01G002795				√			√		√
	RcENO2	Rc10T022285	Rc10G022285									√	√
	RcPK1	Rc05T009803	Rc05G009803				√			√
	RcPK2	Rc10T022270	Rc10G022270				√		√	√		√
	RcPK3	Rc06T013312	Rc06G013312		√			√				√
	RcPK4	Rc04T007351	Rc04G007351		√	√		√	√	√		√
	RcPK5	Rc06T014528	Rc06G014528				√		√	√		√
	RcptPDC-E1a1	Rc01T001404	Rc01G001404		√	√	√	√	√	√		√
	RcptPDC-E1b1	Rc05T010849	Rc05G010849		√	√		√	√			√
	RcptPDC-E1b2	Rc10T024523	Rc10G024523				√			√		√	√
	RcptPDC-E2.2	Rc04T008425	Rc04G008425		√	√	√	√	√	√		√
	RcptPDC-E2.3	Rc02T003767	Rc02G003767		√	√		√	√			√
	RcptPDC-E3.1	Rc06T012857	Rc06G012857			√	√		√	√		√
	RcptPDC-E3.2	Rc06T012922	Rc06G012922		√	√		√	√			√
Fatty acid biosynthesis	RcBADC1	Rc08T019467	Rc08G019467		√	√	√	√	√	√
	RcBADC1	Rc07T016869	Rc07G016869					√	√			√	√
	RcBCCP1	Rc09T019602	Rc09G019602
	RcCT-α	Rc10T023528	Rc10G023528		√	√		√	√	√		√
	RcCT-α	Rc01T000267	Rc01G000267		√	√	√	√	√	√			√
	RcACC2	Rc02T004203	Rc02G004203				√					√
	RcACC1	Rc02T002913	Rc02G002913		√	√		√	√			√	√
	RcCT-β	Rc08T018275	Rc08G018275
	RcBC	Rc01T000889	Rc01G000889		√	√	√		√	√
	RcMAT	Rc02T003286	Rc02G003286		√	√	√	√	√	√		√
	RcHAD	Rc02T003265	Rc02G003265		√	√	√	√	√			√	√
	RcKAR	Rc09T019752	Rc09G019752		√	√	√	√	√	√		√
	RcENR1	Rc10T022591	Rc10G022591		√	√	√	√	√	√		√
	RcENR2	Rc06T014667	Rc06G014667		√	√	√	√	√	√		√
	RcKASI	Rc05T010809	Rc05G010809		√	√	√	√	√	√		√
	RcKASII	Rc03T005648	Rc03G005648		√	√	√	√	√	√
	RcKASIII	Rc05T011217	Rc05G011217		√	√		√	√			√
	RcKASIII	Rc07T017115	Rc07G017115	√		√	√	√		√	√	√	√
	RcKASIII	Rc09T020453	Rc09G020453		√			√				√	√
	RcSAD3	Rc09T019571	Rc09G019571		√	√	√	√	√	√
	RcSAD1	Rc07T015392	Rc07G015392		√	√	√	√	√	√
	RcSAD2	Rc02T003954	Rc02G003954	√	√	√	√	√	√	√
	RcSAD4	Rc06T014726	Rc06G014726
	RcSAD5	Rc10T022797	Rc10G022797
	RcFABb	Rc05T010058	Rc05G010058		√	√	√	√	√	√
	RcFAD8	Rc10T023601	Rc10G023601				√			√		√
	RcFAD6	Rc03T006289	Rc03G006289				√		√	√	√	√
	RcFAD7	Rc08T019414	Rc08G019414	√		√	√	√		√	√	√	√
	RcFAD3	Rc01T002869	Rc01G002869		√			√	√			√	√
	RcFAD5	Rc07T016912	Rc07G016912		√	√	√	√	√	√		√
	RcFAD2	Rc10T022598	Rc10G022598				√				√	√
	RcFAD4b	RcUnT024818	RcUnG024818
	RcFAD4a	Rc06T013888	Rc06G013888
	RcFatA	Rc09T020138	Rc09G020138		√	√	√	√	√	√
	RcFatB	Rc03T005310	Rc03G005310		√	√	√	√	√	√		√	√
	RcFatB	Rc04T007737	Rc04G007737
	RcLACS1	Rc01T001250	Rc01G001250		√	√	√	√	√	√	√	√	√
	RcLACS5	Rc05T010087	Rc05G010087			√	√	√	√	√		√	√
	RcLACS3	Rc05T011473	Rc05G011473	√	√	√	√	√	√	√	√		√
	RcLACS8	Rc09T020334	Rc09G020334			√	√			√
	RcLACS4	Rc10T024320	Rc10G024320		√	√	√	√	√	√
	RcLACS2	Rc06T013158	Rc06G013158		√	√	√			√
Kennedy pathway	RcGPAT9	Rc07T016051	Rc07G016051
	RcGPAT9	Rc02T004695	Rc02G004695		√	√	√	√	√	√		√
	RcGPAT9	Rc01T000214	Rc01G000214									√
	RcLPAT2	Rc10T022676	Rc10G022676		√			√				√
	RcPAP	Rc05T012735	Rc05G012735									√
	RcPAP	Rc02T004614	Rc02G004614		√			√
	RcDGAT1	Rc03T005774	Rc03G005774		√	√	√	√	√	√	√	√	√
	RcDGAT2	Rc05T012439	Rc05G012439		√	√	√	√	√	√
	RcLPCAT	Rc05T010310	Rc05G010310		√	√		√	√			√
	RcPLA1-IIa	Rc09T021842	Rc09G021842	√	√	√	√	√	√	√
	RcPLA1-IIa	Rc09T021844	Rc09G021844		√	√	√	√		√	√		√
	RcPLA2	Rc04T008846	Rc04G008846				√
	RcPLA2	Rc03T005800	Rc03G005800		√		√	√	√	√
	RcPDCT	Rc07T016914	Rc07G016914		√			√				√
	RcPLC	Rc01T002864	Rc01G002864			√	√		√	√	√	√	√
	RcPLC	Rc08T019398	Rc08G019398		√	√	√	√	√	√
	RcPLC	Rc07T015253	Rc07G015253		√	√	√	√	√	√		√
	RcPLD	Rc03T005268	Rc03G005268				√	√	√	√
	RcPLD	Rc03T006093	Rc03G006093
	RcPLD	Rc07T016897	Rc07G016897		√	√	√	√	√	√		√	√
	RcDGAT1	Rc03T005774	Rc03G005774		√	√	√	√	√	√	√	√	√
	RcDGAT2	Rc05T012439	Rc05G012439		√	√	√	√	√	√
	RcPDAT1	Rc07T016532	Rc07G016532		√	√	√	√	√	√		√
	RcPDAT2	Rc03T005717	Rc03G005717		√	√	√	√	√	√
	RcPDAT3	Rc07T015068	Rc07G015068		√	√	√	√	√	√
	RcFAH12	Rc06T014656	Rc06G014656	√	√	√	√	√	√	√
	RcOleosin1	Rc01T000428	Rc01G000428	√	√	√	√	√	√	√		√
	RcOleosin2	Rc04T007630	Rc04G007630	√	√	√	√	√	√	√
	RcOleosin3	Rc04T007901	Rc04G007901	√	√	√	√	√	√	√
	RcOleosin4	Rc05T011315	Rc05G011315	√	√	√	√	√	√	√
	RcLDIP	Rc05T012220	Rc05G012220		√	√	√	√	√	√		√	√
	RcCLO3	Rc06T013444	Rc06G013444	√	√	√	√	√	√	√
	RcCLO2	Rc05T011647	Rc05G011647				√	√	√			√	√
	RcLDAP2	Rc01T001091	Rc01G001091		√					√		√	√
	RcLDAP1	Rc09T019689	Rc09G019689		√	√	√	√	√	√		√
	RcLDAP3	Rc10T024355	Rc10G024355				√	√	√	√
	RcSEIPIN2	Rc05T010729	Rc05G010729			√	√	√	√	√
	RcSEIPIN1	Rc09T019621	Rc09G019621	√	√	√	√	√	√	√
	RcHSD5	Rc02T003557	Rc02G003557	√	√	√	√	√	√	√
	RcHSD1	Rc04T007735	Rc04G007735	√	√	√	√	√	√	√
TF	RcWRKY28	Rc06T013729	Rc06G013729			√	√		√	√
	RcWRKY	Rc01T001711	Rc01G001711		√	√	√	√	√	√
	RcWRKY58	Rc09T020400	Rc09G020400			√	√		√	√
	RcWRKY44	Rc10T022090	Rc10G022090		√	√	√	√	√	√		√	√
	RcMYB77	Rc02T004636	Rc02G004636		√	√	√	√	√	√
	RcMYB3R-4	Rc03T005394	Rc03G005394				√	√		√		√	√
	RcMYB44	Rc09T021650	Rc09G021650		√	√	√	√	√	√	√	√
	RcMYB73	Rc02T004543	Rc02G004543		√	√	√	√	√	√	√	√
	RcERF109	Rc09T021294	Rc09G021294		√	√	√	√	√	√	√	√	√
	RcERFB-4	Rc08T017451	Rc08G017451	√	√	√	√	√	√	√	√		√
	RcERF6	Rc05T012014	Rc05G012014	√	√	√	√	√	√	√	√	√	√
	RcERF5L	Rc05T012013	Rc05G012013	√	√	√	√	√	√	√		√
	RcERF72	Rc01T001153	Rc01G001153		√	√	√	√	√	√
	RcERF72	Rc06T012972	Rc06G012972	√	√	√	√	√	√	√		√	√
	RcERF74	Rc06T014906	Rc06G014906		√	√	√	√	√	√		√
	RcbZIP33	Rc01T000839	Rc01G000839		√	√	√		√	√		√
	RcbZIP18	Rc02T003449	Rc02G003449		√	√	√	√	√	√	√	√
	RcbZIP29	Rc07T017285	Rc07G017285		√	√	√		√	√
	RcNF-YC1	Rc04T007762	Rc04G007762		√	√	√	√	√	√	√	√
	RcNF-YC9	Rc06T013193	Rc06G013193				√
	RcABI3	Rc09T020211	Rc09G020211		√	√	√	√	√	√
	RcWRI1	Rc08T018567	Rc08G018567	√	√	√	√	√	√	√
	RcLEC2	Rc05T010533	Rc05G010533	√	√	√	√				√	√
	RcFUS3	Rc07T017149	Rc07G017149		√	√	√	√	√	√
	RcLEC1	Rc06T013698	Rc06G013698	√	√	√			√	√		√	√
	RcL1L	Rc10T023274	Rc10G023274	√	√	√	√	√	√	√		√
	RcABI5	Rc10T022347	Rc10G022347	√	√				√	√	√	√	√
	RcNF-YC2	Rc04T007129	Rc04G007129				√			√		√
	RcbZIP67	Rc07T014989	Rc07G014989	√	√	√	√	√	√	√

## Sheet: Table S4
Table S4 The expression levels of genes involved in castor oil biosynthesis and accumulation
Pathway	Gene_name	mRNA_id	Gene_id	S1	S2	S3	S4	S5
sugars transportation	RcSUT1	Rc02T003776	Rc02G003776	142.071	79.5967	398.178	238.283	80.2589
	RcSUT2	Rc01T000649	Rc01G000649	14.6302	16.033	9.52846	7.83966	6.94677
	RcSUT3	Rc02T004405	Rc02G004405	31.6259	31.4786	20.3881	15.0187	9.51367
glycolysis pathway	RcCINV1	Rc02T003731	Rc02G003731	23.87	18.21	4.54	2.55	2.81
	RcCINV2	Rc06T012864	Rc06G012864	32.66	22.58	30.2	22.35	16.41
	RcCWINV	Rc07T016574	Rc07G016574	3.75	6.88	1.75	1.11	0.66
	RcSUS1	Rc03T005634	Rc03G005634	681.004	1306.09	757.955	635.291	213.628
	RcSUS3	Rc01T001147	Rc01G001147	357.545	220.537	69.3448	55.8084	36.8272
	RcSUS2	Rc06T012979	Rc06G012979	18.9984	17.1265	236.773	250.299	354.133
	RcSUS5	Rc05T012176	Rc05G012176	17.1973	34.4035	0.329284	0.057721	0.40004
	RcSUS4	Rc04T008513	Rc04G008513	3.04081	2.67376	0	0.0670929	0
	RcHXK1	Rc03T005857	Rc03G005857	16.42	8.42	10.83	6.59	9.01
	RcHXK2	Rc07T016671	Rc07G016671	73.94	66.6	40.63	32.14	18.44
	RcHXK3	Rc02T004867	Rc02G004867	44.57	35.98	45.56	38.19	25.42
	RcPGM1	Rc05T010949	Rc05G010949	194.93	299.72	121.64	96.48	64.32
	RcPGM2	Rc04T007507	Rc04G007507	89.96	63.57	56.84	49.39	19.27
	RcPGM3	Rc05T010933	Rc05G010933	0	0	0	0	0
	RcPGIp	Rc02T004331	Rc02G004331	99.99	93.89	126.49	102.33	47.13
	RcPGIc	Rc02T004714	Rc02G004714	124.048	113.851	61.7762	45.6168	31.4671
	RcFRK3	Rc05T012332	Rc05G012332	12.0077	10.7634	24.6776	17.7073	10.5077
	RcFRK4	Rc01T000212	Rc01G000212	0.0705795	0	0	0	0
	RcFRK1	Rc04T007504	Rc04G007504	27.9331	27.0247	30.4075	20.7604	11.6222
	RcFRK2	Rc07T015499	Rc07G015499	180.705	298.373	364.555	289.955	119.176
	RcFRK5	Rc09T020171	Rc09G020171	0.279762	0.375138	0.268505	0	0
	RcFRK6	Rc01T000817	Rc01G000817	30.0584	29.1176	20.251	14.5457	10.8318
	RcFRK8	Rc10T023515	Rc10G023515	17.8958	16.8053	13.4101	8.17753	5.3166
	RcFRK7	Rc01T000494	Rc01G000494	16.2932	32.5955	11.5028	5.46124	3.19456
	RcPFK5	Rc09T021398	Rc09G021398	11.4	14.19	22.87	16.3	7.16
	RcPFK7	Rc03T005823	Rc03G005823	64.63	53.29	10.49	3.18	1.39
	RcPFK4	Rc04T007626	Rc04G007626	20.06	21.14	17.86	17.2	16.85
	RcFBA1	Rc07T017269	Rc07G017269	19.59	19.04	3.58	3.04	1.34
	RcFBA2	Rc10T022299	Rc10G022299	1001.67	889.73	1058.3	781.32	364.47
	RcFBA3	Rc07T016230	Rc07G016230	13.91	16.25	16.67	15.62	9.39
	RcTPI	Rc08T019232	Rc08G019232	33.49	33.27	11.53	7.66	4.14
	RcGPDH1	Rc10T022756	Rc10G022756	14.32	16.31	33.29	20.02	8.81
	RcGPDH2	Rc05T011265	Rc05G011265	17.45	10.37	277.51	176.87	133.93
	RcGPDH3	Rc07T017375	Rc07G017375	42.74	42.52	63.88	54.06	48.26
	RcGAPB	Rc02T005013	Rc02G005013	56.2	26.84	0.9	0.47	0.41
	RcGAPA	Rc07T017091	Rc07G017091	69.94	23.62	0.18	0.25	0.26
	RcGAPC3	Rc05T010424	Rc05G010424	100.95	82.43	326.53	211.9	93.39
	RcGAPC1	Rc04T007815	Rc04G007815	1235.96	1426.33	1486.17	1243.62	700.78
	RcGAPC2	Rc04T007818	Rc04G007818	1336.82	1418.11	421.16	311.36	153.6
	RcGAPCp1	Rc04T007104	Rc04G007104	111.09	160.52	215.82	177.92	92.58
	RcPGK1p	Rc07T015137	Rc07G015137	11.52	6.29	38.46	39.08	32.37
	RcPGKn	Rc10T022173	Rc10G022173	10.88	8.33	14.06	13.15	12.07
	RcPGK2p	Rc04T007123	Rc04G007123	295.67	354.93	223.32	176.94	76.03
	RcPGK3c	Rc10T024003	Rc10G024003	3.72	3.03	3.9	2.51	2
	RcPGAM1	Rc10T024275	Rc10G024275	14.7234	9.5946	2.65127	1.40862	0.245212
	RcPGAM2	Rc02T004389	Rc02G004389	27.5065	23.8736	3.2186	2.7766	1.39915
	RcPGAM3	Rc08T017723	Rc08G017723	5.43897	5.46992	0.861406	0.670431	0.386401
	RcPGAM4	Rc08T019286	Rc08G019286	28.1694	35.5399	11.1837	8.83103	4.35637
	RcPGAM5	Rc05T010200	Rc05G010200	1.01732	0.136414	0	0.068461	0
	RcPGAM6	Rc09T021734	Rc09G021734	14.7771	17.9616	9.66545	9.48105	5.57438
	RcENO1	Rc01T000455	Rc01G000455	66.91	83.88	410.82	379.28	328.78
	RcENO3	Rc04T007540	Rc04G007540	174.93	133.01	211.42	148.92	51.91
	RcENO4	Rc01T002795	Rc01G002795	22.27	23.05	16.92	12.81	7.27
	RcENO2	Rc10T022285	Rc10G022285	743.29	947.28	1338.44	1265.36	613.82
	RcPK1	Rc05T009803	Rc05G009803	28.82	25.05	15.76	15.53	12.37
	RcPK2	Rc10T022270	Rc10G022270	175.83	203.86	112.97	93.84	52.23
	RcPK3	Rc06T013312	Rc06G013312	106.64	100.9	224.37	128.81	77.82
	RcPK4	Rc04T007351	Rc04G007351	135.82	111.38	705.8	437.3	246.74
	RcPK5	Rc06T014528	Rc06G014528	34.77	40.44	21.85	17.8	9.33
	RcptPDC-E1a1	Rc01T001404	Rc01G001404	206.723	169.766	1155.59	859.219	556.039
	RcptPDC-E1b1	Rc05T010849	Rc05G010849	109.384	109.899	509.931	326.684	174.839
	RcptPDC-E1b2	Rc10T024523	Rc10G024523	141.256	146.018	114.877	92.7349	45.3944
	RcptPDC-E2.2	Rc04T008425	Rc04G008425	72.4147	71.4917	425.798	346.656	203.376
	RcptPDC-E2.3	Rc02T003767	Rc02G003767	98.99	106.159	400.763	265.935	144.54
	RcptPDC-E3.1	Rc06T012857	Rc06G012857	315.518	314.807	164.457	100.738	55.7098
	RcptPDC-E3.2	Rc06T012922	Rc06G012922	76.8243	67.9627	317.683	223.793	120.27
fatty acid biosynthesis	RcBADC1	Rc08T019467	Rc08G019467	24.9556	22.6327	113.686	91.3329	63.326
	RcBADC1	Rc07T016869	Rc07G016869	6.75084	4.31635	11.3493	8.60843	4.30664
	RcBCCP1	Rc09T019602	Rc09G019602	35.6514	48.9017	37.0566	32.5745	26.6736
	RcCT-α	Rc10T023528	Rc10G023528	159.2	136.62	664.13	506.82	320.01
	RcCT-α	Rc01T000267	Rc01G000267	36.5944	23.3345	0.47242	0.736738	0.292294
	RcACC2	Rc02T004203	Rc02G004203	28.72	21.99	25.71	18.7	12.32
	RcACC1	Rc02T002913	Rc02G002913	37.92	39.35	228.44	137.53	53.82
	RcCT-β	Rc08T018275	Rc08G018275	0	0	0	0	0
	RcBC	Rc01T000889	Rc01G000889	18.98	11.71	6.24	5	4.44
	RcMAT	Rc02T003286	Rc02G003286	44.9046	38.7103	277.042	203.547	107.971
	RcHAD	Rc02T003265	Rc02G003265	42.5028	49.2398	310.773	185.381	96.8039
	RcKAR	Rc09T019752	Rc09G019752	98.07	141.39	640.89	566.18	319.04
	RcENR1	Rc10T022591	Rc10G022591	73.93	56.26	441.89	287.81	153.96
	RcENR2	Rc06T014667	Rc06G014667	17.68	9.14	3.74	1.95	1.25
	RcKASI	Rc05T010809	Rc05G010809	49.7358	42.9969	245.015	185.807	124.647
	RcKASII	Rc03T005648	Rc03G005648	41.1607	49.7584	352.097	280.862	279.383
	RcKASIII	Rc05T011217	Rc05G011217	24.4646	20.9114	69.2062	52.7442	34.0331
	RcKASIII	Rc07T017115	Rc07G017115	1.26118	2.76054	0.996829	4.15624	11.2186
	RcKASIII	Rc09T020453	Rc09G020453	2.35247	1.96712	5.49232	3.17512	1.30866
	RcSAD3	Rc09T019571	Rc09G019571	122.11	154.69	942.48	879.05	678.01
	RcSAD1	Rc07T015392	Rc07G015392	107.4	84.16	676.09	637.2	417.29
	RcSAD2	Rc02T003954	Rc02G003954	160.11	75.5	965.3	1209.98	1068.96
	RcSAD4	Rc06T014726	Rc06G014726	0	0	0	0	0
	RcSAD5	Rc10T022797	Rc10G022797	0	0	0.18	0	0
	RcFABb	Rc05T010058	Rc05G010058	0	0	1.46	1.27	1.13
	RcFAD8	Rc10T023601	Rc10G023601	22.95	15.5	18.83	12.89	6.85
	RcFAD6	Rc03T006289	Rc03G006289	16.65	20.37	23.74	10.1	7.38
	RcFAD7	Rc08T019414	Rc08G019414	79.25	34.93	96.25	33.33	11.27
	RcFAD3	Rc01T002869	Rc01G002869	3.66	2.42	11.88	6.9	3.09
	RcFAD5	Rc07T016912	Rc07G016912	2.92	2.75	26.4	35.04	58
	RcFAD2	Rc10T022598	Rc10G022598	212.76	183.29	335.27	164.4	99.69
	RcFAD4b	RcUnT024818	RcUnG024818	0	0	0	0	0
	RcFAD4a	Rc06T013888	Rc06G013888	0	0	0	0	0
	RcFatA	Rc09T020138	Rc09G020138	28.29	22.81	129.72	104	97.29
	RcFatB	Rc03T005310	Rc03G005310	120.539	139.914	17.4795	11.7318	5.61594
	RcFatB	Rc04T007737	Rc04G007737	0	0	0	0	0
	RcLACS1	Rc01T001250	Rc01G001250	50.45	31.94	1.09	2.58	6.7
	RcLACS5	Rc05T010087	Rc05G010087	77.23	94.05	41.36	28.97	14.79
	RcLACS3	Rc05T011473	Rc05G011473	14.91	6.29	0.73	0.3	0.67
	RcLACS8	Rc09T020334	Rc09G020334	80.32	76.27	38.95	38.16	23.62
	RcLACS4	Rc10T024320	Rc10G024320	16.05	18.63	0.33	0.18	0.19
	RcLACS2	Rc06T013158	Rc06G013158	25.49	19.56	11.79	9.82	7.57
Kennedy pathway	RcGPAT9	Rc07T016051	Rc07G016051	25.1559	27.7891	28.7443	23.9636	16.9914
	RcGPAT9	Rc02T004695	Rc02G004695	56.6718	60.5449	20.6077	15.2959	10.1606
	RcGPAT9	Rc01T000214	Rc01G000214	23.2754	24.41	34.7079	26.8368	14.9254
	RcLPAT2	Rc10T022676	Rc10G022676	38.72	40.8	80.34	52.17	30.51
	RcPAP	Rc05T012735	Rc05G012735	4.09	5.01	7.6	4.7	3.84
	RcPAP	Rc02T004614	Rc02G004614	16.67	13.95	33.2	25.33	20.72
	RcDGAT1	Rc03T005774	Rc03G005774	23.266	35.5906	6.29295	2.47471	1.0865
	RcDGAT2	Rc05T012439	Rc05G012439	56.2255	53.4114	239.397	195.337	134.59
	RcLPCAT	Rc05T010310	Rc05G010310	61.4573	61.1323	259.986	211.086	114.583
	RcPLA1-IIa	Rc09T021842	Rc09G021842	0.067663	18.509	394.903	326.464	508.779
	RcPLA1-IIa	Rc09T021844	Rc09G021844	6.94542	5.04992	0.990885	3.36336	1.31324
	RcPLA2	Rc04T008846	Rc04G008846	19.6323	16.3166	11.799	12.1986	8.82115
	RcPLA2	Rc03T005800	Rc03G005800	17.2242	33.2706	7.32502	9.62266	5.46565
	RcPDCT	Rc07T016914	Rc07G016914	91.6188	84.4839	255.202	153.272	135.529
	RcPLC	Rc01T002864	Rc01G002864	3.22257	3.08448	1.73072	0.848815	0.256341
	RcPLC	Rc08T019398	Rc08G019398	37.9074	39.7232	7.12777	5.29676	3.90293
	RcPLC	Rc07T015253	Rc07G015253	23.5525	36.9518	5.03636	3.12256	1.83502
	RcPLD	Rc03T005268	Rc03G005268	12.4	19.79	7.03	6.4	4.53
	RcPLD	Rc03T006093	Rc03G006093	0.06	0	0	0	0
	RcPLD	Rc07T016897	Rc07G016897	441.05	397.94	114.66	69.36	26.47
	RcDGAT1	Rc03T005774	Rc03G005774	23.27	35.59	6.29	2.47	1.09
	RcDGAT2	Rc05T012439	Rc05G012439	56.2255	53.4114	239.397	195.337	134.59
	RcPDAT1	Rc07T016532	Rc07G016532	18.5247	14.9067	0.122955	0.0775913	0.027577
	RcPDAT2	Rc03T005717	Rc03G005717	9.62461	11.52	109.558	105.022	91.9911
	RcPDAT3	Rc07T015068	Rc07G015068	0.529034	0.280801	78.1226	65.8335	54.441
	RcFAH12	Rc06T014656	Rc06G014656	0.2	0.84	2360.84	2215.83	2264.45
	RcOleosin1	Rc01T000428	Rc01G000428	32.15	73.34	1170.42	756.39	439.88
	RcOleosin2	Rc04T007630	Rc04G007630	1.04	3.43	9645.03	10038.7	6474.94
	RcOleosin3	Rc04T007901	Rc04G007901	6.39	0	758.02	601.02	619
	RcOleosin4	Rc05T011315	Rc05G011315	12.47	33.96	91839.4	92651.7	75835.9
	RcLDIP	Rc05T012220	Rc05G012220	48.3691	67.7529	19.8344	13.5916	5.85735
	RcCLO3	Rc06T013444	Rc06G013444	2.54653	7.84827	157.681	139.846	133.151
	RcCLO2	Rc05T011647	Rc05G011647	1.80861	2.8937	1.1638	1.05806	4.26927
	RcLDAP2	Rc01T001091	Rc01G001091	10.7944	17.2219	26.9874	16.4789	8.46253
	RcLDAP1	Rc09T019689	Rc09G019689	315.352	481.35	2029.32	1541.17	1028.49
	RcLDAP3	Rc10T024355	Rc10G024355	113.973	214.462	76.5074	65.6676	42.185
	RcSEIPIN2	Rc05T010729	Rc05G010729	17.5168	19.118	8.3676	7.75104	5.62444
	RcSEIPIN1	Rc09T019621	Rc09G019621	2.33749	7.37561	288.983	256.04	188.091
	RcHSD5	Rc02T003557	Rc02G003557	0.315282	1.76373	300.345	270.379	230.644
	RcHSD1	Rc04T007735	Rc04G007735	0.937144	0.0503613	43.0356	49.2382	47.6222
TF	RcWRKY28	Rc06T013729	Rc06G013729	22.8847	18.0243	11.0429	8.65547	6.11114
	RcWRKY	Rc01T001711	Rc01G001711	35.9825	39.581	6.38555	5.76056	5.31532
	RcWRKY58	Rc09T020400	Rc09G020400	48.1055	53.1367	28.6012	21.4768	17.6604
	RcWRKY44	Rc10T022090	Rc10G022090	32.8251	32.0414	7.86788	5.71497	2.08633
	RcMYB77	Rc02T004636	Rc02G004636	274.966	162.512	0.207063	0.21778	0
	RcMYB3R-4	Rc03T005394	Rc03G005394	39.4163	25.7341	51.4268	35.6974	10.7977
	RcMYB44	Rc09T021650	Rc09G021650	292.745	231.542	72.9294	30.7606	17.2001
	RcMYB73	Rc02T004543	Rc02G004543	681.531	431.718	185.099	88.9362	47.4622
	RcERF109	Rc09T021294	Rc09G021294	680.885	493.041	25.9376	27.28	28.3585
	RcERFB-4	Rc08T017451	Rc08G017451	150.007	377.212	4659.59	3540.11	1448.59
	RcERF6	Rc05T012014	Rc05G012014	197.362	188.2	5.38475	2.29405	0.458628
	RcERF5L	Rc05T012013	Rc05G012013	404.75	114.394	2.30017	7.62984	3.17473
	RcERF72	Rc01T001153	Rc01G001153	889.64	460.528	38.5709	21.1171	18.8423
	RcERF72	Rc06T012972	Rc06G012972	156.8	30.8768	1.15762	0.22137	3.77654
	RcERF74	Rc06T014906	Rc06G014906	271.326	83.7043	4.99862	2.62866	2.15599
	RcbZIP33	Rc01T000839	Rc01G000839	76.8809	59.6539	33.8761	19.3711	12.5865
	RcbZIP18	Rc02T003449	Rc02G003449	48.5769	34.5665	9.95128	4.09028	2.20627
	RcbZIP29	Rc07T017285	Rc07G017285	152.487	123.145	63.6808	49.1085	34.9621
	RcNF-YC1	Rc04T007762	Rc04G007762	78.6356	135.547	17.9073	8.48296	4.61391
	RcNF-YC9	Rc06T013193	Rc06G013193	21.0749	11.6409	16.835	13.9752	9.98052
	RcABI3	Rc09T020211	Rc09G020211	0.034904	0.175513	141.418	142.589	167.418
	RcWRI1	Rc08T018567	Rc08G018567	2.06039	8.52527	888.569	723.929	609.793
	RcLEC2	Rc05T010533	Rc05G010533	0.025746	4.67359	7.54891	3.80737	2.67406
	RcFUS3	Rc07T017149	Rc07G017149	0	0	18.8998	16.7169	16.3975
	RcLEC1	Rc06T013698	Rc06G013698	4.3156	30.9136	24.3435	13.8707	4.84436
	RcL1L	Rc10T023274	Rc10G023274	0.129455	4.89847	220.165	160.945	102.584
	RcABI5	Rc10T022347	Rc10G022347	1.25166	7.8565	6.85565	2.1566	0.998756
	RcNF-YC2	Rc04T007129	Rc04G007129	77.2637	62.7696	84.2185	43.8723	27.4549
	RcbZIP67	Rc07T014989	Rc07G014989	0.231762	0.882376	244.362	224.474	198.826

## Sheet: Table S5
Table S5 The cis-elements in the promoter of genes involved in castor oil biosynthesis and accumulation
Pathway	Gene_name	mRNA_id	Gene_id	MYB	WRKY	ERF/AP2	ERF3	bZIP	HDZIP	NF-Y	WRI(AW-box)	LEC2 & FUS3 & ABI3
sugars transportation	RcSUT1	Rc02T003776	Rc02G003776	351	328		327					1901
	RcSUT2	Rc01T000649	Rc01G000649	626	159		158		804	1909		284
	RcSUT3	Rc02T004405	Rc02G004405	221	143		143			261		535
glycolysis pathway	RcCINV1	Rc02T003731	Rc02G003731	2	157		156		1375	5		595
	RcCINV2	Rc06T012864	Rc06G012864	54	99		357			249		309
	RcCWINV	Rc07T016574	Rc07G016574	19	361		375			74
	RcSUS1	Rc03T005634	Rc03G005634	418	331		438			54	1203	1065
	RcSUS3	Rc01T001147	Rc01G001147	453	439		439		738	12
	RcSUS2	Rc06T012979	Rc06G012979	164	218		236			694		87
	RcSUS5	Rc05T012176	Rc05G012176	479	225		625			310
	RcSUS4	Rc04T008513	Rc04G008513	104	9		130			381		720
	RcHXK1	Rc03T005857	Rc03G005857	208	344	159	197		559	1055
	RcHXK2	Rc07T016671	Rc07G016671	62	174		1471		1856	1901		238
	RcHXK3	Rc02T004867	Rc02G004867	391	139		105			96	318	966
	RcPGM1	Rc05T010949	Rc05G010949	265	84		773		545	262		1570
	RcPGM2	Rc04T007507	Rc04G007507	352	41		40			355		836
	RcPGM3	Rc05T010933	Rc05G010933	73	329		401			35		1834
	RcPGIp	Rc02T004331	Rc02G004331	280	329		328		1527	807		762
	RcPGIc	Rc02T004714	Rc02G004714	99	283		41		1867	102		124
	RcFRK3	Rc05T012332	Rc05G012332	401	836		680			109	348
	RcFRK4	Rc01T000212	Rc01G000212	39	319		318			190		10
	RcFRK1	Rc04T007504	Rc04G007504	464	63		244		1060	135		16
	RcFRK2	Rc07T015499	Rc07G015499	39	395		901			804	399	402
	RcFRK5	Rc09T020171	Rc09G020171	134	109		108			176
	RcFRK6	Rc01T000817	Rc01G000817	595	237		612	1203	617	676		1385
	RcFRK8	Rc10T023515	Rc10G023515	1046	757		338	1895		126		759
	RcFRK7	Rc01T000494	Rc01G000494	189	369		1029		1753	50		326
	RcPFK5	Rc09T021398	Rc09G021398	311	292		337		491	98
	RcPFK7	Rc03T005823	Rc03G005823	22	263		432			1412		1702
	RcPFK4	Rc04T007626	Rc04G007626	159	72		170			355
	RcFBA1	Rc07T017269	Rc07G017269	150	68		1735	1257		503
	RcFBA2	Rc10T022299	Rc10G022299	186	133		29			137
	RcFBA3	Rc07T016230	Rc07G016230	270	641		1193		147	142	38	186
	RcTPI	Rc08T019232	Rc08G019232	202	837		161		29
	RcGPDH1	Rc10T022756	Rc10G022756	318	289		138		1327	166		72
	RcGPDH2	Rc05T011265	Rc05G011265	211	1724		390			220		1286
	RcGPDH3	Rc07T017375	Rc07G017375	128	2		933			417		186
	RcGAPB	Rc02T005013	Rc02G005013	20	43	1565	496			600		62
	RcGAPA	Rc07T017091	Rc07G017091	322	222		418		1237	1391		193
	RcGAPC3	Rc05T010424	Rc05G010424	99	11		73			83
	RcGAPC1	Rc04T007815	Rc04G007815	203	156		598	1873	1364	48
	RcGAPC2	Rc04T007818	Rc04G007818	142	647		994		32	538
	RcGAPCp1	Rc04T007104	Rc04G007104	80	54		876					397
	RcPGK1p	Rc07T015137	Rc07G015137	103	419		692		292	367
	RcPGKn	Rc10T022173	Rc10G022173	308	196		289			64
	RcPGK2p	Rc04T007123	Rc04G007123	134	189		557			408		533
	RcPGK3c	Rc10T024003	Rc10G024003	84	855		1151			155
	RcPGAM1	Rc10T024275	Rc10G024275	2	240		370			802		1121
	RcPGAM2	Rc02T004389	Rc02G004389	73	205		158			449		417
	RcPGAM3	Rc08T017723	Rc08G017723	323	66		439		250			585
	RcPGAM4	Rc08T019286	Rc08G019286	815	525		12			274		245
	RcPGAM5	Rc05T010200	Rc05G010200	232	9		164		613	694
	RcPGAM6	Rc09T021734	Rc09G021734	84	160		1378			227
	RcENO1	Rc01T000455	Rc01G000455	264	941		138			82		1324
	RcENO3	Rc04T007540	Rc04G007540	771	527		578		1918	1293		1039
	RcENO4	Rc01T002795	Rc01G002795	348	859		1878		1474	324		712
	RcENO2	Rc10T022285	Rc10G022285	98	148		736	148	265	442		825
	RcPK1	Rc05T009803	Rc05G009803	1091	559		570		259	1106		736
	RcPK2	Rc10T022270	Rc10G022270	51	991		1008			1474
	RcPK3	Rc06T013312	Rc06G013312	1011	506		467		637	130
	RcPK4	Rc04T007351	Rc04G007351	88	8		168			498		1927
	RcPK5	Rc06T014528	Rc06G014528	51	1018	401			1859	1346
	RcptPDC-E1a1	Rc01T001404	Rc01G001404	72	21		460			421
	RcptPDC-E1b1	Rc05T010849	Rc05G010849	401	151		54	1724		98		6
	RcptPDC-E1b2	Rc10T024523	Rc10G024523	332	358		1212	1667	15	1139
	RcptPDC-E2.2	Rc04T008425	Rc04G008425	524	230		21			550
	RcptPDC-E2.3	Rc02T003767	Rc02G003767	150	262		285			350		1709
	RcptPDC-E3.1	Rc06T012857	Rc06G012857	410	97		211			1656	784	1629
	RcptPDC-E3.2	Rc06T012922	Rc06G012922	1	259		396		1244	1360	1446	1671
fatty acid biosynthesis	RcBADC1	Rc08T019467	Rc08G019467	161	94		172		4	1018		346
	RcBADC1	Rc07T016869	Rc07G016869	619	723		1659		1447	1548		1596
	RcBCCP1	Rc09T019602	Rc09G019602	389	299		510			1077	393	343
	RcCT-α	Rc10T023528	Rc10G023528	237	408		1416			123		824
	RcCT-α	Rc01T000267	Rc01G000267	46	15		161			168		115
	RcACC2	Rc02T004203	Rc02G004203	66	501		688		1022	328		497
	RcACC1	Rc02T002913	Rc02G002913	209	390		401			10		462
	RcCT-β	Rc08T018275	Rc08G018275	370	314		1108		1717	1566
	RcBC	Rc01T000889	Rc01G000889	142	399		830			311
	RcMAT	Rc02T003286	Rc02G003286	531	402	1128	259			66
	RcHAD	Rc02T003265	Rc02G003265	349	490		136		1881	878		717
	RcKAR	Rc09T019752	Rc09G019752	186	176		635			157
	RcENR1	Rc10T022591	Rc10G022591	31	233		235			85		1634
	RcENR2	Rc06T014667	Rc06G014667	259	203		966			394		378
	RcKASI	Rc05T010809	Rc05G010809	481	1151		471		354	77		1191
	RcKASII	Rc03T005648	Rc03G005648	1952	1210		461		5	501
	RcKASIII	Rc05T011217	Rc05G011217	95	197		196		933	1266
	RcKASIII	Rc07T017115	Rc07G017115	1109	860		1187			298
	RcKASIII	Rc09T020453	Rc09G020453	5	88		347			215
	RcSAD3	Rc09T019571	Rc09G019571	17	86		1802	1432		525
	RcSAD1	Rc07T015392	Rc07G015392	158	133		454			395
	RcSAD2	Rc02T003954	Rc02G003954	1764	1444					153
	RcSAD4	Rc06T014726	Rc06G014726	11	68		94		1042	1087		504
	RcSAD5	Rc10T022797	Rc10G022797	591	535	461	500			561
	RcFABb	Rc05T010058	Rc05G010058	343	857		916			587		1254
	RcFAD8	Rc10T023601	Rc10G023601	927	749	562	10		1728	1613		1471
	RcFAD6	Rc03T006289	Rc03G006289	773	949		1716		1115			678
	RcFAD7	Rc08T019414	Rc08G019414	802	566		566			605		460
	RcFAD3	Rc01T002869	Rc01G002869	13	24		45		277	430
	RcFAD5	Rc07T016912	Rc07G016912	174	151		403			64		1959
	RcFAD2	Rc10T022598	Rc10G022598	580	1227		150		484	1921
	RcFAD4b	RcUnT024818	RcUnG024818	96	49		319		843	1681		1633
	RcFAD4a	Rc06T013888	Rc06G013888	81	116		372			625	1894	1698
	RcFatA	Rc09T020138	Rc09G020138	510	278		141			862	613	306
	RcFatB	Rc03T005310	Rc03G005310	278	454		151			33	1292
	RcFatB	Rc04T007737	Rc04G007737	286	272		166			664		367
	RcLACS1	Rc01T001250	Rc01G001250	561	887		461			408		1657
	RcLACS5	Rc05T010087	Rc05G010087	206	148		812		538	50
	RcLACS3	Rc05T011473	Rc05G011473	1562	742		80			1286		216
	RcLACS8	Rc09T020334	Rc09G020334	72	18		402		696	256
	RcLACS4	Rc10T024320	Rc10G024320	420	1091		1117		1377	1343		1569
	RcLACS2	Rc06T013158	Rc06G013158	26	73		684			640
Kennedy pathway	RcGPAT9	Rc07T016051	Rc07G016051	918	1314		785					316
	RcGPAT9	Rc02T004695	Rc02G004695	255	234		992			735		550
	RcGPAT9	Rc01T000214	Rc01G000214	210	431		990		1569	1084	1944
	RcLPAT2	Rc10T022676	Rc10G022676	558	521		555			636	636	339
	RcPAP	Rc05T012735	Rc05G012735	780	795		6	1823		47
	RcPAP	Rc02T004614	Rc02G004614	38	15		429	934		817
	RcDGAT1	Rc03T005774	Rc03G005774	674	658		1486		1075	1442	1473
	RcDGAT2	Rc05T012439	Rc05G012439	1141	377		1500	1824		17
	RcLPCAT	Rc05T010310	Rc05G010310	372	492		700		1389	1466
	RcPLA1-IIa	Rc09T021842	Rc09G021842	356	320		353		796	435	438	158
	RcPLA1-IIa	Rc09T021844	Rc09G021844	122	333		114		979	51		208
	RcPLA2	Rc04T008846	Rc04G008846	257	93		78			594
	RcPLA2	Rc03T005800	Rc03G005800	42	155		416			256		1656
	RcPDCT	Rc07T016914	Rc07G016914	823	755			1983		369
	RcPLC	Rc01T002864	Rc01G002864	45	220		38		1675	70		1250
	RcPLC	Rc08T019398	Rc08G019398	69	20		8			318		1257
	RcPLC	Rc07T015253	Rc07G015253	6	160		171			108
	RcPLD	Rc03T005268	Rc03G005268	145	49	956	892			569		228
	RcPLD	Rc03T006093	Rc03G006093	219	783		940			95		969
	RcPLD	Rc07T016897	Rc07G016897	1559	1474	1468	294		188	1557
	RcDGAT1	Rc03T005774	Rc03G005774	674	814		657		1075	1442	1473
	RcDGAT2	Rc05T012439	Rc05G012439	1141	377		1500	1824		17
	RcPDAT1	Rc07T016532	Rc07G016532	97	165		269		1127	1397
	RcPDAT2	Rc03T005717	Rc03G005717	776	561		266		506	773		1648
	RcPDAT3	Rc07T015068	Rc07G015068	93	409		1010			157
	RcFAH12	Rc06T014656	Rc06G014656	442	310		873			11	321
	RcOleosin1	Rc01T000428	Rc01G000428	158	314		466	167				1896
	RcOleosin2	Rc04T007630	Rc04G007630	206	115		1101			356	866	1913
	RcOleosin3	Rc04T007901	Rc04G007901	49	105		1085					345
	RcOleosin4	Rc05T011315	Rc05G011315	929	761		439		1147	222		1850
	RcLDIP	Rc05T012220	Rc05G012220	100	311		481		1324	767	632	700
	RcCLO3	Rc06T013444	Rc06G013444	880	801		888		834	135
	RcCLO2	Rc05T011647	Rc05G011647	70	223		312		301	597		1994
	RcLDAP2	Rc01T001091	Rc01G001091	372	160		32			190
	RcLDAP1	Rc09T019689	Rc09G019689	34	518		1026			213	993
	RcLDAP3	Rc10T024355	Rc10G024355	808	414		427		1683	262	1816	51
	RcSEIPIN2	Rc05T010729	Rc05G010729	255	687		135			306
	RcSEIPIN1	Rc09T019621	Rc09G019621	222	72		1050	745		1368		923
	RcHSD5	Rc02T003557	Rc02G003557	503	816		419			54		378
	RcHSD1	Rc04T007735	Rc04G007735	770	574		175	194		1082		857
TF	RcWRKY28	Rc06T013729	Rc06G013729	320	911		1		622	1180
	RcWRKY	Rc01T001711	Rc01G001711
	RcWRKY58	Rc09T020400	Rc09G020400	309	369		76		758	258
	RcWRKY44	Rc10T022090	Rc10G022090	661	635		1		1479	63		42
	RcMYB77	Rc02T004636	Rc02G004636	42	4		51			1057		1861
	RcMYB3R-4	Rc03T005394	Rc03G005394	538	64		775			1073		594
	RcMYB44	Rc09T021650	Rc09G021650	15	254		798		1503	1789
	RcMYB73	Rc02T004543	Rc02G004543	599	451		239			1073		832
	RcERF109	Rc09T021294	Rc09G021294	5	379		1307	1222	369	1167
	RcERFB-4	Rc08T017451	Rc08G017451	379	11		355	1676	886	447
	RcERF6	Rc05T012014	Rc05G012014	107	190		189		1283	1513
	RcERF5L	Rc05T012013	Rc05G012013	186	172		578		1546	1714
	RcERF72	Rc01T001153	Rc01G001153	550	142		25			28
	RcERF72	Rc06T012972	Rc06G012972	123	98		156		1256	1484		1377
	RcERF74	Rc06T014906	Rc06G014906	114	249	600	999			1451		887
	RcbZIP33	Rc01T000839	Rc01G000839	90	81		117			251
	RcbZIP18	Rc02T003449	Rc02G003449	13	174		495		314	402		1743
	RcbZIP29	Rc07T017285	Rc07G017285	751	735		810			46
	RcNF-YC1	Rc04T007762	Rc04G007762	259	189		194		1833	390		126
	RcNF-YC9	Rc06T013193	Rc06G013193	53	665		869			175
	RcABI3	Rc09T020211	Rc09G020211	819	407		36			702		558
	RcWRI1	Rc08T018567	Rc08G018567	251	137		1812	1692	872	567		657
	RcLEC2	Rc05T010533	Rc05G010533	211	345	759	452			132	1647	1793
	RcFUS3	Rc07T017149	Rc07G017149	645	595		99		985	1921		1722
	RcLEC1	Rc06T013698	Rc06G013698	23	11		131			84
	RcL1L	Rc10T023274	Rc10G023274	1332	880		15			1247
	RcABI5	Rc10T022347	Rc10G022347	94	880		1178			116
	RcNF-YC2	Rc04T007129	Rc04G007129	263	140		166	1321		349
	RcbZIP67	Rc07T014989	Rc07G014989	482	686		198			114		1855

## Sheet: Sheet1
Table S6 Primer sequences used in this study.
Primer name	Primer sequence(5′-3′）
RcPGM1-F	TTGAGGTTCCTACTGGCTGG
RcPGM1-R	AATAGTGGCGGCCGTAAGTA
RcGAPC1-F	CACTACCAACTGCCTTGCTC
RcGAPC1-R	CCATTCAGAGAAGGCAGCAC
RcFAH12-F	CCCATTGCTTTGAACGCTCT
RcFAH12-R	GCCAACAATGTCATCAGCCA
RcLPCAT-F	TCAATTTCCGAGGCCTCCAT
RcLPCAT-R	GAGTGGCCAACAACTGAAGG
RcWRI1-F	ACACAGCTCCTTCCATCCAT
RcWRI1-R	ACCACCACCGTCATCATCAT
RcNF-YC1-F	GAAAGCTGACGAGGATGTGC
RcNF-YC1-R	TCCTAAACCAGCAGCCTCAT
RcL1L-F	CATGCCAAAATCTCCGACGA
RcL1L-R	CCAACGGCTCGCTTCTTATC
RcFUS3-F	GAAGCACATCTCCCTGTCCT
RcFUS3-R	CATCGGAGGCCTTCTTAGCT
